# Supplementary material for: Transcriptomic analysis reveals the mechanism underlying the anthocyanin changes in Fragaria nilgerrensis Schlecht. and its interspecific hybrids
Source: BMC Plant Biol. 2023 Jul 11;23:356. doi: 10.1186/s12870-023-04361-1 (PMC10334533; doi:10.1186/s12870-023-04361-1)
Supplement: Supplementary file 1 — Additional file 1. Table S1. All108 metabolites identified from the FN vs BF1 and FN vs BF2 comparisons. Table S2. A total of 6967 co-significant DEGs were mapped into 109 KEGG database pathways. Table S3. Sixteen structural genes were predicted to be associated with anthocyanin biosynthesis. Table S4. 39 transcription factor DEGs were predicted to be associated with anthocyanin biosynthesis. Table S5. Analysis of the correlation between 39 transcription factor DEGs and 16 structural DEGs. Table S6. Analysis of the correlation between 39 transcription factor DEGs and 16 jointly up-regulated anthocyanins. Table S7. Primers used for qRT-PCR analysis. [file 12870_2023_4361_MOESM1_ESM.zip › Table S1.xlsx]

## Sheet: shee1
Table S1 All108 metabolites identified from the FN vs BF1 and FN vs BF2 comparisons
Index	Compounds	Class	Q1 (Da)	Q3 (Da)	Molecular Weight	Ion mode	Ionization model	Formula	FN-1	FN-2	FN-3	BF1-1	BF1-2	BF1-3	BF2-1	BF2-2	BF2-3	MWXS222052a_R1	MWXS222052a_R2	MWXS222052a_R3	cpd_ID	CAS	kegg_map
Anthocyanidin_04	Cyanidin-3,5-O-diglucoside	Cyanidin	611.2	287.1	611.16120990	Positive	[M]+	C27H31O16+	0.0511863329	0.0569811359	0.0467936957	0.0219501688	0.0187434936	0.0127035601	0.020235638	0.0330930233	0.0365824284	0.0376948385	0.0367318	0.0344986	C08639	20905-74-2	ko00942
Anthocyanidin_01	Cyanidin-3-(6-O-p-caffeoyl)-glucoside	Cyanidin	611.14	287.1	611.14008053	Positive	[M]+	C30H27O14+	0.0163909217	0.021351927	0.0211804405	N/A	N/A	N/A	N/A	N/A	N/A	0.0099571119	0.01100838	0.01213806	C16369	-	ko00942
Anthocyanidin_02	Cyanidin-3-(6''-caffeylsophoroside)-5-glucoside	Cyanidin	935.25	287.1	935.24572736	Positive	[M]+	C42H47O24+	N/A	N/A	N/A	N/A	N/A	N/A	N/A	N/A	N/A	N/A	N/A	N/A	-	-	-
Anthocyanidin_03	Cyanidin-3,5,3'-O-triglucoside	Cyanidin	773.21	287.1	773.21403331	Positive	[M]+	C33H41O21+	N/A	N/A	N/A	N/A	N/A	N/A	N/A	N/A	N/A	N/A	N/A	N/A	C08629	88110-66-1	-
Anthocyanidin_09	Cyanidin-3-O-(6''-ferulylsophoroside)-5-glucoside	Cyanidin	949.26	287.1	949.26137743	Positive	[M]+	C43H49O24+	N/A	N/A	N/A	N/A	N/A	N/A	N/A	N/A	N/A	N/A	N/A	N/A	-	-	-
Anthocyanidin_10	Cyanidin-3-O-galactoside	Cyanidin	449.1	287.1	449.10838648	Positive	[M]+	C21H21O11+	N/A	N/A	N/A	N/A	N/A	N/A	N/A	N/A	N/A	N/A	N/A	N/A	C08647	142506-26-1	-
Anthocyanidin_13	Cyanidin-3-O-rutinoside-5-O-glucoside	Cyanidin	757.22	287.1	757.21911869	Positive	[M]+	C33H41O20+	N/A	N/A	N/A	N/A	N/A	N/A	N/A	N/A	N/A	N/A	N/A	N/A	C12646	135558-26-8	ko00942
Anthocyanidin_16	Cyanidin-3-O-xyloside	Cyanidin	419.1	287.1	419.09782180	Positive	[M]+	C20H19O10+	0.0397878427	0.0411963489	0.0356566983	0.0241536629	0.0231560353	0.0155482896	0.0183688168	0.0244905966	0.0307761106	0.0365541765	0.0336048	0.0310312	-	29761-24-8	-
Anthocyanidin_15	Cyanidin-3-O-sophoroside	Cyanidin	611.2	287.15	611.16120990	Positive	[M]+	C27H31O16+	N/A	N/A	N/A	N/A	N/A	N/A	N/A	N/A	N/A	N/A	N/A	N/A	C16306	38820-68-7	ko00942
Anthocyanidin_07	Cyanidin-3-O-5-O-(6-O-coumaroyl)-diglucoside	Cyanidin	757.2	287.1	757.19798933	Positive	[M]+	C36H37O18+	0.0049303536	0.00727811359	N/A	0.00308254914	0.00329874387	N/A	0.00187228986	0.00149370071	0.00164725765	N/A	N/A	N/A	C16350	-	ko00942
Anthocyanidin_05	Cyanidin-3-O-(6-O-malonyl-beta-D-glucoside)	Cyanidin	535.1	287.1	535.10878040	Positive	[M]+	C24H23O14+	0.297983711	0.388423935	0.389605981	1.47009927	1.15787635	0.731024264	0.909875025	1.305727	2.39265548	0.493699764	0.493846	0.512868	C12643	171828-62-9	ko00942
Anthocyanidin_06	Cyanidin-3-O-(6-O-p-coumaroyl)-glucoside	Cyanidin	595.15	287.1	595.14516591	Positive	[M]+	C30H27O13+	0.242999603	0.186976876	0.180852495	0.00745511217	0.00368274779	0.00341060064	0.0036730901	0.00287856421	0.00326823297	0.106910954	0.1014368	0.1117902	C12095	-	ko00942,ko01110
Anthocyanidin_14	Cyanidin-3-O-sambubioside	Cyanidin	581.1	287.1	581.15064521	Positive	[M]+	C26H29O15+	0.166062972	0.18472069	0.235098	0.0475191582	0.0309212954	0.0146391408	0.0245031244	0.0434291203	0.0977291214	0.115023444	0.1188882	0.1121902	C20490	63535-17-1	ko00942
Anthocyanidin_12	Cyanidin-3-O-rutinoside	Cyanidin	595.17	287.1	595.16629528	Positive	[M]+	C27H31O15+	1.29565753	1.86017241	1.56658315	1.52399643	1.5864946	1.18183572	1.2392179	1.41129626	1.58463574	1.50188337	1.547146	1.518426	C08620	28338-59-2	ko00942
Anthocyanidin_11	Cyanidin-3-O-glucoside	Cyanidin	449.1	287.1	449.10838648	Positive	[M]+	C21H21O11+	56.4829162	60.6231237	59.1850879	34.520945	34.2714426	24.0344073	27.5805281	34.5253792	46.769003	44.5669819	45.7908	45.2816	C08604	47705-70-4	ko00942,ko01110
Anthocyanidin_08	Cyanidin-3-O-arabinoside	Cyanidin	419.1	287.1	419.09782180	Positive	[M]+	C20H19O10+	N/A	N/A	N/A	N/A	N/A	N/A	N/A	N/A	N/A	N/A	N/A	N/A	-	27214-72-8	-
Anthocyanidin_17	Cyanidin-3-O-sambubioside-5-O-glucoside	Cyanidin	743.2	287.15	743.20346863	Positive	[M]+	C32H39O20+	N/A	N/A	N/A	N/A	N/A	N/A	N/A	N/A	N/A	N/A	N/A	N/A	C20493	53925-33-0	ko00942
Anthocyanidin_18	Delphinidin	Delphinidin	303.1	149	303.05047769	Positive	[M]+	C15H11O7+	N/A	N/A	N/A	N/A	N/A	N/A	N/A	N/A	N/A	N/A	N/A	N/A	C05908	13270-61-6	ko00941,ko00942,ko01110
Anthocyanidin_25	Delphinidin-3-O-arabinoside	Delphinidin	435.5	303.1	435.09273642	Positive	[M]+	C20H19O11+	N/A	N/A	0.00411592241	N/A	N/A	N/A	N/A	N/A	N/A	N/A	N/A	N/A	-	324533-67-7	-
Anthocyanidin_30	Delphinidin-3-O-sambubioside	Delphinidin	597.1	303.1	597.14555983	Positive	[M]+	C26H29O16+	N/A	N/A	N/A	N/A	N/A	N/A	N/A	N/A	N/A	N/A	N/A	N/A	C20491	178275-92-8	ko00942
Anthocyanidin_33	Delphinidin-3-O-sambubioside-5-O-glucoside	Delphinidin	759.2	303.1	759.19838325	Positive	[M]+	C32H39O21+	N/A	N/A	N/A	N/A	N/A	N/A	0.0069545253	N/A	N/A	N/A	N/A	N/A	C20494	-	ko00942
Anthocyanidin_28	Delphinidin-3-O-rhamnoside	Delphinidin	449.1	303.1	449.10839000	Positive	[M]+	C21H21O11+	N/A	N/A	N/A	N/A	N/A	N/A	N/A	N/A	N/A	N/A	N/A	N/A	-	-	-
Anthocyanidin_31	Delphinidin-3-O-sophoroside	Delphinidin	627.15	303.1	627.15612452	Positive	[M]+	C27H31O17+	N/A	N/A	N/A	N/A	N/A	N/A	N/A	N/A	N/A	N/A	N/A	N/A	C16307	59212-40-7	ko00942
Anthocyanidin_27	Delphinidin-3-O-glucoside	Delphinidin	465.1	303.1	465.10330110	Positive	[M]+	C21H21O12+	N/A	N/A	N/A	N/A	N/A	N/A	N/A	N/A	N/A	N/A	N/A	N/A	C12138	50986-17-9	ko00942,ko01110
Anthocyanidin_26	Delphinidin-3-O-galactoside	Delphinidin	465.1	303.1	465.10330110	Positive	[M]+	C21H21O12+	N/A	N/A	N/A	N/A	0.00935501472	N/A	N/A	N/A	0.00546458045	N/A	N/A	N/A	-	197250-28-5	-
Anthocyanidin_22	Delphinidin-3-O-(6-O-malonyl)-glucoside-3'-glucoside	Delphinidin	713.16	303.1	713.15651844	Positive	[M]+	C30H33O20+	N/A	N/A	N/A	0.00144077626	0.00132288126	0.000805196897	N/A	0.000674643074	0.00131339191	N/A	N/A	N/A	C16304	-	ko00942
Anthocyanidin_24	Delphinidin-3-O-5-O-(6-O-coumaroyl)-diglucoside	Delphinidin	773.19	303.1	773.19290395	Positive	[M]+	C36H37O19+	N/A	N/A	N/A	N/A	N/A	N/A	N/A	N/A	N/A	N/A	N/A	N/A	C16351	-	ko00942
Anthocyanidin_29	Delphinidin-3-O-rutinoside	Delphinidin	611.1	303.1	611.16120990	Positive	[M]+	C27H31O16+	0.0102190902	0.0121103245	0.0108743989	0.00647919396	0.00811548577	0.00748782816	N/A	0.00803334681	N/A	0.00922182821	0.00938614	0.00939138	C16315	15674-58-5	ko00942
Anthocyanidin_23	Delphinidin-3-O-(6-O-p-coumaroyl)-glucoside	Delphinidin	611.14	303.1	611.14008053	Positive	[M]+	C30H27O14+	N/A	N/A	N/A	N/A	N/A	N/A	N/A	N/A	N/A	N/A	N/A	N/A	C16370	-	ko00942
Anthocyanidin_19	Delphinidin-3,5-O-diglucoside	Delphinidin	627	303.1	627.15612452	Positive	[M]+	C27H31O17+	0.0623665077	0.0396606491	0.0498446151	0.00188757594	0.00206836114	0.00263778839	0.00464978835	0.000915957533	0.00240866732	0.0299850276	0.0260142	0.026701	C16312	17670-06-3	ko00942,ko01110
Anthocyanidin_20	Delphinidin-3-O-(6-O-acetyl)-glucoside	Delphinidin	507.11	303.1	507.11386578	Positive	[M]+	C23H23O13+	0.135016091	0.160195538	0.1792451	0.0606394679	0.0899603533	0.135130668	0.181463213	0.113825278	0.089254689	0.131436564	0.1255904	0.1401324	-	66594-00-1	-
Anthocyanidin_21	Delphinidin-3-O-(6-O-malonyl-beta-D-glucoside)	Delphinidin	551.05	303.1	551.10369502	Positive	[M]+	C24H23O15+	0.0318728645	0.0368843813	0.0287569206	0.0482263252	0.0325758587	0.0332844073	0.03665128	0.029408089	0.0301591313	0.029820528	0.0310866	0.0319758	C16301	-	ko00942
Anthocyanidin_32	Delphinidin-3-O-rutinoside-5-O-glucoside	Delphinidin	773.21	303.1	773.21403331	Positive	[M]+	C33H41O21+	0.0320482718	0.0409752535	0.0312442918	0.00712245384	0.00907703631	0.0114949284	0.00960437412	0.00982887765	0.00930931885	0.0197326635	0.021649	0.01849586	-	-	-
Anthocyanidin_50	Malvidin-3-O-galactoside	Malvidin	493.2	331.1	493.13460123	Positive	[M]+	C23H25O12+	N/A	N/A	N/A	N/A	N/A	N/A	N/A	N/A	N/A	N/A	N/A	N/A	-	-	-
Anthocyanidin_49	Malvidin-3-O-arabinoside	Malvidin	463.3	331.06	463.12403655	Positive	[M]+	C22H23O11+	N/A	N/A	N/A	N/A	N/A	N/A	N/A	N/A	N/A	N/A	N/A	N/A	-	785047-89-4	-
Anthocyanidin_47	Malvidin-3-O-(6-O-p-coumaroyl)-glucoside	Malvidin	639.17	331.1	639.17138066	Positive	[M]+	C32H31O14+	N/A	N/A	N/A	N/A	N/A	N/A	N/A	N/A	N/A	N/A	N/A	N/A	-	34693-53-3	-
Anthocyanidin_43	Malvidin	Malvidin	331.2	275.1	331.08177781	Positive	[M]+	C17H15O7+	N/A	N/A	N/A	N/A	N/A	N/A	N/A	N/A	N/A	N/A	N/A	N/A	C08716	10463-84-0	-
Anthocyanidin_44	Malvidin-3,5-O-diglucoside	Malvidin	655.4	331.1	655.18742464	Positive	[M]+	C29H35O17+	N/A	N/A	N/A	N/A	N/A	N/A	N/A	N/A	N/A	N/A	N/A	N/A	C08718	16727-30-3	-
Anthocyanidin_55	Malvidin-3-O-sambubioside-5-O-glucoside	Malvidin	787.4	331.3	787.22969000	Positive	[M]+	C34H43O21+	N/A	N/A	N/A	N/A	N/A	N/A	N/A	N/A	N/A	N/A	N/A	N/A	-	-	-
Anthocyanidin_45	Malvidin-3-O-(6''-acetylglucoside)-5-glucoside	Malvidin	697.2	331.1	697.19798933	Positive	[M]+	C31H37O18+	N/A	N/A	N/A	N/A	N/A	N/A	N/A	N/A	N/A	N/A	N/A	N/A	-	-	-
Anthocyanidin_54	Malvidin-3-O-sophoroside	Malvidin	655.2	331.3	655.18742464	Positive	[M]+	C29H35O17+	N/A	N/A	N/A	N/A	N/A	N/A	N/A	N/A	N/A	N/A	N/A	N/A	-	-	-
Anthocyanidin_46	Malvidin-3-O-(6-O-malonyl-beta-D-glucoside)	Malvidin	579.06	331.1	579.13499515	Positive	[M]+	C26H27O15+	N/A	N/A	N/A	N/A	N/A	N/A	N/A	N/A	N/A	N/A	N/A	N/A	-	-	-
Anthocyanidin_51	Malvidin-3-O-glucoside	Malvidin	493.1	331.1	493.13460123	Positive	[M]+	C23H25O12+	N/A	N/A	N/A	0.00386936669	0.00225705594	0.00390461416	0.0029267688	0.0012438544	0.00347828233	N/A	N/A	N/A	C12140	18470-06-9	ko00942
Anthocyanidin_53	Malvidin-3-O-sambubioside	Malvidin	625.19	331.1	625.17685996	Positive	[M]+	C28H33O16+	N/A	N/A	N/A	N/A	N/A	N/A	N/A	N/A	N/A	N/A	N/A	N/A	-	-	-
Anthocyanidin_52	Malvidin-3-O-rutinoside	Malvidin	639.06	331.1	639.19251002	Positive	[M]+	C29H35O16+	N/A	N/A	N/A	N/A	N/A	N/A	N/A	N/A	N/A	N/A	N/A	N/A	-	-	-
Anthocyanidin_48	Malvidin-3-O-5-O-(6-O-coumaroyl)-diglucoside	Malvidin	801.22	331.1	801.22420407	Positive	[M]+	C38H41O19+	N/A	N/A	N/A	N/A	N/A	N/A	N/A	N/A	N/A	N/A	N/A	N/A	-	-	-
Anthocyanidin_67	Pelargonidin-3-O-galactoside	Pelargonidin	433.2	271.1	433.11347186	Positive	[M]+	C21H21O10+	0.753156536	0.243068966	0.159260255	9.14564225	11.093366	10.796957	18.1557347	7.33755308	11.7492399	4.86863672	4.81224	4.74374	-	197451-24-4	-
Anthocyanidin_74	Pelargonidin-3-O-sambubioside-5-O-glucoside	Pelargonidin	727.23	271.1	727.20855401	Positive	[M]+	C32H39O19+	N/A	N/A	N/A	N/A	N/A	N/A	N/A	N/A	N/A	N/A	N/A	N/A	C20492	-	ko00942
Anthocyanidin_65	Pelargonidin-3-O-[6-O-feruloyl-2-O-glucosyl-glucoside]-5-O-glucoside	Pelargonidin	933.27	271.1	933.26646281	Positive	[M]+	C43H49O23+	N/A	N/A	N/A	N/A	N/A	N/A	N/A	N/A	N/A	N/A	N/A	N/A	-	-	-
Anthocyanidin_58	Pelargonidin-3-sophoroside-5-glucoside	Pelargonidin	757.22	271.1	757.21911869	Positive	[M]+	C33H41O20+	N/A	N/A	N/A	N/A	N/A	N/A	N/A	N/A	N/A	N/A	N/A	N/A	-	75093-88-8	-
Anthocyanidin_57	Pelargonidin-3-(6''-caffeylsophoroside)-5-glucoside	Pelargonidin	919.25	271.1	919.25081274	Positive	[M]+	C42H47O23+	N/A	N/A	N/A	N/A	N/A	N/A	N/A	N/A	N/A	N/A	N/A	N/A	-	-	-
Anthocyanidin_70	Pelargonidin-3-O-rutinoside-5-O-glucoside	Pelargonidin	741.22	271.1	741.22420407	Positive	[M]+	C33H41O19+	N/A	N/A	N/A	N/A	N/A	N/A	N/A	N/A	N/A	N/A	N/A	N/A	C12645	202338-79-2	ko00942
Anthocyanidin_64	Pelargonidin-3-O-5-O-(6-O-coumaroyl)-diglucoside	Pelargonidin	741.2	271.1	741.20307471	Positive	[M]+	C36H37O17+	N/A	N/A	N/A	N/A	N/A	N/A	N/A	N/A	N/A	N/A	N/A	N/A	C16349	-	ko00942
Anthocyanidin_63	Pelargonidin-3-O-[2-O-glucosyl-6-O-p-coumaroyl-glucoside]-5-O-glucoside	Pelargonidin	903.26	271.1	903.25589812	Positive	[M]+	C42H47O22+	N/A	N/A	N/A	N/A	N/A	N/A	N/A	N/A	N/A	N/A	N/A	N/A	-	-	-
Anthocyanidin_68	Pelargonidin-3-O-glucoside	Pelargonidin	433.2	271.1	433.11347186	Positive	[M]+	C21H21O10+	32.7455304	24.7547667	16.2697313	303.803851	402.302257	458.210024	366.010885	419.215369	457.443238	187.435776	194.1536	194.0008	C12137	47684-27-5	ko00942,ko01100,ko01110
Anthocyanidin_69	Pelargonidin-3-O-rutinoside	Pelargonidin	579.06	271.1	579.17138066	Positive	[M]+	C27H31O14+	1.70196464	1.85754564	1.86373813	73.6543578	86.9595682	106.903341	87.2305987	95.216178	91.2580454	37.8112687	39.473	39.2992	C12644	-	ko00942
Anthocyanidin_66	Pelargonidin-3-O-arabinoside	Pelargonidin	403.1	271.06	403.10290718	Positive	[M]+	C20H19O9+	0.0120624354	0.00975002028	N/A	0.334220766	0.44061629	0.463327367	0.450792179	0.461664307	0.407239882	0.169183609	0.1733116	0.1789854	-	-	-
Anthocyanidin_62	Pelargonidin-3-O-(6-O-p-coumaroyl)-glucoside	Pelargonidin	579.15	271.1	579.15025129	Positive	[M]+	C30H27O12+	N/A	N/A	0.00153625379	0.0179251936	0.0201395486	0.026867144	0.0292636565	0.025120728	0.0143306614	0.0113202719	0.009853	0.01127604	C16368	-	ko00942
Anthocyanidin_59	Pelargonidin-3,5-O-diglucoside	Pelargonidin	595.1	271.1	595.16629528	Positive	[M]+	C27H31O15+	0.0181628526	0.0171254361	0.00965334411	0.55102839	0.692720314	0.762911695	0.718328966	0.800980789	0.730949654	0.292830969	0.30436	0.306976	C08725	17334-58-6	ko00942
Anthocyanidin_61	Pelargonidin-3-O-(6-O-malonyl-beta-D-glucoside)	Pelargonidin	519.06	271.1	519.11386578	Positive	[M]+	C24H23O13+	0.591213747	0.489799189	0.362988483	7.108378	6.05028459	5.78884248	6.16119734	5.80881699	8.8148075	1.97917652	2.01456	2.02252	C12642	165070-68-8	ko00942
Anthocyanidin_73	Pelargonidin-3-O-sophoroside-5-O-(malonyl)-glucoside	Pelargonidin	843.22	271.1	843.21952000	Positive	[M]+	C36H43O23+	N/A	N/A	N/A	0.00946166369	0.0144607066	0.0128664678	0.0117639992	0.0126989687	0.0153209674	0.00512052797	0.00492138	0.0059022	-	-	-
Anthocyanidin_56	Pelargonidin	Pelargonidin	271.1	215.1	271.06064845	Positive	[M]+	C15H11O5+	N/A	N/A	N/A	N/A	N/A	N/A	N/A	N/A	N/A	N/A	N/A	N/A	C05904	7690-51-9	ko00941,ko00942,ko01100,ko01110
Anthocyanidin_71	Pelargonidin-3-O-sambubioside	Pelargonidin	565.2	271.1	565.15573059	Positive	[M]+	C26H29O14+	0.123917958	0.102830832	0.150646191	N/A	N/A	N/A	N/A	N/A	N/A	N/A	N/A	N/A	C20489	-	ko00942
Anthocyanidin_72	Pelargonidin-3-O-sophoroside	Pelargonidin	595.14	271.1	595.16629528	Positive	[M]+	C27H31O15+	N/A	N/A	N/A	0.160859837	0.139989009	0.196123309	0.198861721	0.158721537	0.150761698	0.0623486998	0.0757774	0.0700746	C16305	34365-81-6	ko00942
Anthocyanidin_60	Pelargonidin-3-O-(6''-ferulylsambubioside)-5-O-(malonyl)-glucoside	Pelargonidin	989.26	271.1	989.25629204	Positive	[M]+	C45H49O25+	N/A	N/A	N/A	N/A	N/A	N/A	N/A	N/A	N/A	N/A	N/A	N/A	-	-	-
Anthocyanidin_90	Peonidin-3-O-sophoroside	Peonidin	625.1	301.1	625.17685996	Positive	[M]+	C28H33O16+	N/A	N/A	N/A	N/A	N/A	N/A	N/A	N/A	N/A	N/A	N/A	N/A	-	-	-
Anthocyanidin_85	Peonidin-3-O-galactoside	Peonidin	463.3	301.1	463.12403655	Positive	[M]+	C22H23O11+	N/A	N/A	N/A	N/A	N/A	N/A	N/A	N/A	N/A	N/A	N/A	N/A	-	-	-
Anthocyanidin_82	Peonidin-3-O-arabinoside	Peonidin	433.2	301.1	433.11347186	Positive	[M]+	C21H21O10+	N/A	N/A	N/A	N/A	N/A	N/A	N/A	N/A	N/A	N/A	N/A	N/A	-	27214-74-0	-
Anthocyanidin_91	Peonidin-3-O-sambubioside-5-O-glucoside	Peonidin	757.23	301.1	757.21911869	Positive	[M]+	C33H41O20+	N/A	N/A	N/A	N/A	N/A	N/A	N/A	N/A	N/A	N/A	N/A	N/A	-	-	-
Anthocyanidin_87	Peonidin-3-O-P-hydroxybenzoylsophoroside-5-glucoside	Peonidin	907.25	301.1	907.25082000	Positive	[M]+	C41H47O23+	N/A	N/A	N/A	N/A	N/A	N/A	N/A	N/A	N/A	N/A	N/A	N/A	-	-	-
Anthocyanidin_84	Peonidin-3-O-(6''-ferulylsophoroside)-5-glucoside	Peonidin	963.28	301.1	963.27702749	Positive	[M]+	C44H51O24+	N/A	N/A	N/A	N/A	N/A	N/A	N/A	N/A	N/A	N/A	N/A	N/A	-	-	-
Anthocyanidin_83	Peonidin-3-O-caffeoyl-feruloyl-sophoroside-5-glucoside	Peonidin	1125.31	301.1	1125.3087300	Positive	[M]+	C53H57O27+	N/A	N/A	N/A	N/A	N/A	N/A	N/A	N/A	N/A	N/A	N/A	N/A	-	-	-
Anthocyanidin_81	Peonidin-3-O-5-O-(6-O-coumaroyl)-diglucoside	Peonidin	771.21	301.1	771.21363939	Positive	[M]+	C37H39O18+	N/A	N/A	N/A	N/A	N/A	N/A	N/A	N/A	N/A	N/A	N/A	N/A	-	-	-
Anthocyanidin_76	Peonidin-3-(caffeoyl-glucosyl-glucoside)-5-glucoside	Peonidin	949.26	301.1	949.26137743	Positive	[M]+	C43H49O24+	N/A	N/A	N/A	N/A	N/A	N/A	N/A	N/A	N/A	N/A	N/A	N/A	-	-	-
Anthocyanidin_75	Peonidin	Peonidin	301.1	245.3	301.07121313	Positive	[M]+	C16H13O6+	N/A	N/A	N/A	N/A	N/A	N/A	N/A	N/A	N/A	N/A	N/A	N/A	C08726	-	-
Anthocyanidin_79	Peonidin-3-O-(6-O-malonyl-beta-D-glucoside)	Peonidin	549.5	301.1	549.12443047	Positive	[M]+	C25H25O14+	N/A	N/A	N/A	0.103455231	0.0962612365	0.0961288783	0.0977115501	0.136046107	0.148337414	0.0406881403	0.0430938	0.0394896	-	-	-
Anthocyanidin_86	Peonidin-3-O-glucoside	Peonidin	463.3	301.1	463.12403655	Positive	[M]+	C22H23O11+	0.00849656337	0.0139063286	0.0204665589	1.85954536	3.06845927	2.96185362	1.79020157	3.70978766	3.87239882	1.14815012	1.170346	1.17176	C12141	68795-37-9	ko00942
Anthocyanidin_80	Peonidin-3-O-(6-O-p-coumaroyl)-glucoside	Peonidin	609.16	301.1	609.16081598	Positive	[M]+	C31H29O13+	0.00296102503	0.00213967546	0.00217193372	0.0156102243	0.0180353876	0.0192551114	0.017083209	0.0159349848	0.0207798618	0.00994517336	0.01101178	0.0083532	-	-	-
Anthocyanidin_78	Peonidin-3,5-O-diglucoside	Peonidin	625.2	301.1	625.17685996	Positive	[M]+	C28H33O16+	0.00294137863	0.00236056795	0.00473778541	0.00596904904	0.00910999019	0.00570117343	0.00633831889	0.0100335086	0.00483901283	0.00744716312	0.0064197	0.00657644	-	47851-83-2	-
Anthocyanidin_88	Peonidin-3-O-rutinoside	Peonidin	609.5	301.1	609.18194534	Positive	[M]+	C28H33O15+	0.0161125348	0.0112326166	0.0295453627	1.2345404	1.47981551	1.87880867	1.35478734	1.91162184	1.71743534	0.631365248	0.602164	0.643156	-	-	-
Anthocyanidin_77	Peonidin-3-sophoroside-5-glucoside	Peonidin	787.23	301.1	787.22968338	Positive	[M]+	C34H43O21+	N/A	N/A	N/A	N/A	N/A	N/A	N/A	N/A	N/A	N/A	N/A	N/A	-	79549-69-2	-
Anthocyanidin_89	Peonidin-3-O-sambubioside	Peonidin	595.19	301.1	595.16629528	Positive	[M]+	C27H31O15+	N/A	N/A	N/A	0.0115335319	0.0146449657	0.0159032617	0.0125656722	0.0249377149	0.0151167226	N/A	N/A	N/A	-	-	-
Anthocyanidin_100	Petunidin-3-O-sambubioside	Petunidin	611.15	317.1	611.16120990	Positive	[M]+	C27H31O16+	N/A	N/A	0.00773653263	N/A	N/A	N/A	N/A	N/A	N/A	N/A	N/A	N/A	-	-	-
Anthocyanidin_99	Petunidin-3-O-rutinoside	Petunidin	625.06	317.1	625.17685996	Positive	[M]+	C28H33O16+	N/A	N/A	N/A	N/A	N/A	N/A	N/A	N/A	N/A	N/A	N/A	N/A	-	39824-84-5	-
Anthocyanidin_102	Petunidin-3-O-sambubioside-5-O-glucoside	Petunidin	773.2	317.1	773.21404000	Positive	[M]+	C33H41O21+	N/A	N/A	N/A	N/A	N/A	N/A	N/A	N/A	N/A	N/A	N/A	N/A	-	-	-
Anthocyanidin_97	Petunidin-3-O-galactoside	Petunidin	479.1	317.1	479.11895116	Positive	[M]+	C22H23O12+	N/A	N/A	N/A	N/A	N/A	N/A	N/A	N/A	N/A	N/A	N/A	N/A	-	-	-
Anthocyanidin_96	Petunidin-3-O-arabinoside	Petunidin	449.1	317.06	449.10838648	Positive	[M]+	C21H21O11+	N/A	N/A	N/A	N/A	N/A	N/A	N/A	N/A	N/A	N/A	N/A	N/A	-	749848-37-1	-
Anthocyanidin_101	Petunidin-3-O-sophoroside	Petunidin	641.11	317.1	641.17177458	Positive	[M]+	C28H33O17+	N/A	N/A	N/A	N/A	N/A	N/A	N/A	N/A	N/A	N/A	N/A	N/A	-	-	-
Anthocyanidin_95	Petunidin-3-O-5-O-(6-O-coumaroyl)-diglucoside	Petunidin	787.21	317.1	787.20855401	Positive	[M]+	C37H39O19+	N/A	N/A	N/A	N/A	N/A	N/A	N/A	N/A	N/A	N/A	N/A	N/A	-	51939-66-3	-
Anthocyanidin_92	Petunidin-3,5-O-diglucoside	Petunidin	641.2	317.1	641.17177458	Positive	[M]+	C28H33O17+	N/A	N/A	N/A	0.00213321421	N/A	N/A	0.0156951623	0.00309520728	N/A	N/A	N/A	N/A	-	-	-
Anthocyanidin_93	Petunidin-3-O-(6-O-malonyl-beta-D-glucoside)	Petunidin	565.06	317.1	565.11934509	Positive	[M]+	C25H25O15+	0.0157663687	0.0151164909	0.0411149727	0.141410562	0.0242620216	0.0989978123	0.374680508	0.166569666	0.0258256663	0.0476639086	0.0506126	0.0435284	-	-	-
Anthocyanidin_98	Petunidin-3-O-glucoside	Petunidin	479.1	317.1	479.11895116	Positive	[M]+	C22H23O12+	N/A	N/A	N/A	0.00249622791	0.00290414132	0.00203896181	0.00278609151	0.0016843094	0.00385680158	N/A	N/A	N/A	C12139	6988-81-4	ko00942
Anthocyanidin_94	Petunidin-3-O-(6-O-p-coumaroyl)-glucoside	Petunidin	625.18	317.1	625.15573059	Positive	[M]+	C31H29O14+	0.021557211	0.0423647059	0.0125457062	0.00292255311	0.0031320314	0.00289433174	0.00347575086	0.00419227503	N/A	0.0102788219	0.01089064	0.01088866	-	-	-
Anthocyanidin_105	Procyanidin B1	Procyanidin	579.1	427.1	578.14242626	Positive	[M+H]+	C30H26O12	114.614422	100.693915	85.0216205	39.8725432	44.3935231	59.1215195	54.7391655	58.3997978	48.0619941	73.7561072	74.7	75.3232	-	20315-25-7	-
Anthocyanidin_107	Procyanidin B3	Procyanidin	579.1	427.1	578.14242626	Positive	[M+H]+	C30H26O12	188.585618	172.818053	167.331986	122.14731	149.722277	209.522673	248.010482	195.743984	161.25153	166.76379	171.294	171.532	-	23567-23-9	-
Anthocyanidin_106	Procyanidin B2	Procyanidin	579.1	427.1	578.14242626	Positive	[M+H]+	C30H26O12	6.5113826	6.58198783	4.89323096	1.00166766	1.08231796	1.16774861	1.53730095	1.31473003	1.0130464	3.94320331	3.82196	3.64312	C17639	29106-49-8	-
Anthocyanidin_104	Procyanidin A2	Procyanidin	577.3	425.1	576.12677620	Positive	[M+H]+	C30H24O12	N/A	N/A	N/A	N/A	N/A	N/A	N/A	N/A	N/A	N/A	N/A	N/A	C10237	41743-41-3	-
Anthocyanidin_108	Procyanidin C1	Procyanidin	867.2	579.1	866.20581436	Positive	[M+H]+	C45H38O18	N/A	N/A	N/A	N/A	N/A	N/A	N/A	N/A	N/A	N/A	N/A	N/A	C17624	37064-30-5	-
Anthocyanidin_103	Procyanidin A1	Procyanidin	577.1	425.1	576.12677620	Positive	[M+H]+	C30H24O12	0.0238178387	0.01272286	0.0151810467	N/A	N/A	N/A	N/A	N/A	N/A	0.0106076044	0.01094012	0.0115948	-	103883-03-0	-
Anthocyanidin_40	Naringenin-7-O-glucoside	flavonoid	435.1	273.1	434.12129689	Positive	[M+H]+	C21H22O10	7.1977354	6.76533469	6.55291978	1.21579313	1.20939156	1.04888425	1.96703689	1.31668554	1.50244423	4.27758077	4.34604	4.1955	C09099	529-55-5	ko00941
Anthocyanidin_36	Dihydrokaempferol	flavonoid	289.2	243.1	288.06338810	Positive	[M+H]+	C15H12O6	0.0231044895	0.0273918864	0.0336540715	0.213166567	0.443505397	0.347155927	0.371804072	0.514614762	0.468232971	0.223018125	0.230932	0.180685	C00974	480-20-6	ko00941,ko01100,ko01110
Anthocyanidin_34	Afzelin	flavonoid	433.1	287.1	432.10564683	Positive	[M+H]+	C21H20O10	0.484723878	0.556243408	0.331101233	0.206759976	0.224447498	0.197419053	0.247226366	0.188811527	0.158167423	0.202448779	0.280792	0.22411	C16911	482-39-3	ko00944
Anthocyanidin_39	Naringenin	flavonoid	273	153.1	272.06847348	Positive	[M+H]+	C15H12O5	0.0125439809	0.0139731643	0.00832719741	0.00172987493	0.00169198037	0.00469172633	0.00583565813	0.00776624874	0.00336365252	0.00753747045	0.00716676	0.00672674	C00509	480-41-2	ko00941,ko00943,ko01100,ko01110
Anthocyanidin_38	Kaempferol-3-O-rutinoside	flavonoid	595.2	287.1	594.15847025	Positive	[M+H]+	C27H30O15	103.684545	125.275862	121.206102	3.35805043	3.0886948	2.33237868	3.1274743	2.49716886	2.36197433	61.6629236	65.074	64.8726	C21833	17650-84-9	ko00944,ko01110
Anthocyanidin_37	Dihydromyricetin	flavonoid	321.1	139	320.05321734	Positive	[M+H]+	C15H12O8	N/A	N/A	N/A	N/A	0.0425313052	N/A	N/A	N/A	N/A	N/A	N/A	N/A	C02906	27200-12-0	ko00941,ko01110
Anthocyanidin_35	Chalcone	flavonoid	209.1	131	208.088815002	Positive	[M+H]+	C15H12O	N/A	N/A	N/A	N/A	N/A	N/A	N/A	N/A	N/A	N/A	N/A	N/A	C01484	94-41-7	-
Anthocyanidin_41	Quercetin-3-O-glucoside	flavonoid	465.1	303.1	464.09547607	Positive	[M+H]+	C21H20O12	135.441994	151.321907	137.531623	5.83126861	8.2423945	6.52615354	10.4576497	6.55136502	5.71085884	71.4812845	75.0876	78.0878	C05623	21637-25-2	ko00944,ko01100,ko01110
Anthocyanidin_42	Rutin	flavonoid	611.2	303.1	610.15338487	Positive	[M+H]+	C27H30O16	110.060191	123.010953	111.84118	1.77769109	2.54441609	1.87888425	2.43598065	1.91180789	1.2359921	56.0955477	61.0046	59.821	C05625	153-18-4	ko00944,ko01100,ko01110
