# Supplementary material for: Transcriptomic analysis reveals the mechanism underlying the anthocyanin changes in Fragaria nilgerrensis Schlecht. and its interspecific hybrids
Source: BMC Plant Biol. 2023 Jul 11;23:356. doi: 10.1186/s12870-023-04361-1 (PMC10334533; doi:10.1186/s12870-023-04361-1)
Supplement: Supplementary file 1 — Additional file 1. Table S1. All108 metabolites identified from the FN vs BF1 and FN vs BF2 comparisons. Table S2. A total of 6967 co-significant DEGs were mapped into 109 KEGG database pathways. Table S3. Sixteen structural genes were predicted to be associated with anthocyanin biosynthesis. Table S4. 39 transcription factor DEGs were predicted to be associated with anthocyanin biosynthesis. Table S5. Analysis of the correlation between 39 transcription factor DEGs and 16 structural DEGs. Table S6. Analysis of the correlation between 39 transcription factor DEGs and 16 jointly up-regulated anthocyanins. Table S7. Primers used for qRT-PCR analysis. [file 12870_2023_4361_MOESM1_ESM.zip › Table S2.xlsx]

## Sheet: Sheet1
Table S2 A total of 6967 co-significant DEGs were mapped into 109 KEGG database pathways.
#Kegg_pathway	ko_id	Cluter_frequency	Genome_frequency	P-value	Corrected_P-value	GeneID	KEGG Orthology	hyperlink
Plant hormone signal transduction	ko04075	16 out of 506 3.16205533596838%	24 out of 1853 1.29519697787372%	5.88547e-05	0.00641516	novel.3671;novel.2286;novel.384;novel.1429;novel.3801;novel.1678;novel.3906;novel.645;novel.1304;novel.1759;novel.3419;novel.4065;novel.399;novel.1391;novel.2498;novel.182	K13415+K13415+K13416+K13416+K13422+K14486+K14488+K14488+K14494+K14498+K14503+K14503+K14503+K14503+K14503+K14509	https:\\www.genome.jp\dbget-bin\www_bget?map04075
Protein processing in endoplasmic reticulum	ko04141	26 out of 506 5.13833992094862%	53 out of 1853 2.86022665947113%	0.000509634	0.0555501	novel.1226;novel.2695;novel.246;novel.1180;novel.2160;gene-LOC101307057;gene-LOC101307345;novel.2756;novel.1369;novel.2241;novel.58;novel.715;novel.3179;gene-LOC101299103;gene-LOC101300322;gene-LOC101303492;gene-LOC101303786;gene-LOC101305861;gene-LOC101312485;gene-LOC101313245;gene-LOC101314995;novel.3722;novel.300;novel.3660;novel.1667;novel.2526	K03094+K03283+K03283+K03283+K03283+K04079+K04079+K04079+K04079+K04079+K10088+K10575+K13525+K13993+K13993+K13993+K13993+K13993+K13993+K13993+K13993+K14007+K16196+K16196+K16196+K16196	https:\\www.genome.jp\dbget-bin\www_bget?map04141
Proteasome	ko03050	7 out of 506 1.38339920948617%	8 out of 1853 0.431732325957906%	0.000670867	0.0731245	novel.2793;novel.3216;novel.3341;novel.3223;novel.725;novel.2773;novel.606	K02726+K02726+K02726+K02738+K03028+K03031+K11599	https:\\www.genome.jp\dbget-bin\www_bget?map03050
Amino sugar and nucleotide sugar metabolism	ko00520	35 out of 506 6.91699604743083%	85 out of 1853 4.58715596330275%	0.00324015	0.353176	novel.107;gene-LOC101301200;gene-LOC101295282;gene-LOC101297090;gene-LOC101290955;gene-LOC101293459;gene-LOC101293749;gene-LOC101295454;gene-LOC101296143;gene-LOC101296427;gene-LOC101302179;gene-LOC101307502;gene-LOC101307656;gene-LOC101311632;gene-LOC101315149;gene-LOC105352965;gene-LOC105352966;gene-LOC101291964;gene-LOC101293488;gene-LOC101293767;gene-LOC101297122;gene-LOC101304202;gene-LOC101…	K00844+K00966+K00975+K00975+K01709+K01709+K01709+K01709+K01709+K01709+K01709+K01709+K01709+K01709+K01709+K01709+K01709+K01784+K01784+K01784+K01784+K01784+K01784+K01809+K03431+K03431+K08678+K12447+K12447+K12447+K12447+K12447+K12447+K12447+K12447	https:\\www.genome.jp\dbget-bin\www_bget?map00520
Endocytosis	ko04144	16 out of 506 3.16205533596838%	32 out of 1853 1.72692930383162%	0.00489933	0.534027	novel.3881;novel.1595;novel.3966;novel.40;novel.1209;novel.2342;novel.2360;novel.2605;novel.2695;novel.246;novel.1180;novel.2160;novel.3003;novel.560;novel.3858;novel.2328	K01528+K01528+K01528+K01528+K01528+K01528+K01528+K01528+K03283+K03283+K03283+K03283+K11866+K11866+K19476+K19476	https:\\www.genome.jp\dbget-bin\www_bget?map04144
Sesquiterpenoid and triterpenoid biosynthesis	ko00909	8 out of 506 1.58102766798419%	14 out of 1853 0.755531570426336%	0.0174988	1	novel.3502;novel.367;novel.3425;novel.2767;novel.3872;novel.653;novel.1162;novel.2890	K00511+K00511+K14175+K15803+K15803+K15803+K15803+K15813	https:\\www.genome.jp\dbget-bin\www_bget?map00909
mRNA surveillance pathway	ko03015	5 out of 506 0.988142292490119%	7 out of 1853 0.377765785213168%	0.0188757	1	novel.4005;novel.4006;novel.443;novel.2851;novel.993	K00565+K00565+K00565+K12882+K14416	https:\\www.genome.jp\dbget-bin\www_bget?map03015
Spliceosome	ko03040	16 out of 506 3.16205533596838%	36 out of 1853 1.94279546681058%	0.0192277	1	novel.2695;novel.246;novel.1180;novel.2160;novel.2198;novel.3477;novel.3208;novel.1867;novel.151;novel.1615;novel.2745;novel.2193;novel.525;novel.643;novel.716;novel.2851	K03283+K03283+K03283+K03283+K12741+K12818+K12823+K12823+K12823+K12828+K12830+K12854+K12864+K12874+K12874+K12882	https:\\www.genome.jp\dbget-bin\www_bget?map03040
beta-Alanine metabolism	ko00410	4 out of 506 0.790513833992095%	6 out of 1853 0.32379924446843%	0.0508254	1	novel.1193;gene-LOC101298957;novel.1020;novel.764	K00232+K01918+K05605+K14085	https:\\www.genome.jp\dbget-bin\www_bget?map00410
Circadian rhythm - plant	ko04712	6 out of 506 1.18577075098814%	11 out of 1853 0.593631948192121%	0.0510156	1	novel.523;novel.650;novel.289;novel.4028;novel.122;novel.123	K03097+K03097+K12120+K12127+K12127+K12127	https:\\www.genome.jp\dbget-bin\www_bget?map04712
RNA transport	ko03013	20 out of 506 3.95256916996047%	54 out of 1853 2.91419320021587%	0.0731342	1	novel.2640;novel.3788;novel.1561;novel.1237;novel.2851;novel.3757;novel.3981;novel.1336;novel.3852;novel.2706;novel.2708;novel.2817;novel.597;novel.631;novel.1241;novel.2035;novel.353;novel.1445;novel.1831;novel.2926	K03231+K03239+K03239+K07562+K12882+K14288+K14288+K14288+K14297+K14300+K14300+K14300+K14300+K14300+K14300+K14300+K14304+K14304+K14304+K14310	https:\\www.genome.jp\dbget-bin\www_bget?map03013
alpha-Linolenic acid metabolism	ko00592	2 out of 506 0.395256916996047%	2 out of 1853 0.107933081489477%	0.0744604	1	novel.1193;novel.2051	K00232+K16818	https:\\www.genome.jp\dbget-bin\www_bget?map00592
Ascorbate and aldarate metabolism	ko00053	9 out of 506 1.77865612648221%	21 out of 1853 1.1332973556395%	0.0901087	1	novel.2776;novel.2823;novel.3066;novel.877;novel.918;novel.2222;novel.2367;novel.2396;novel.764	K12447+K12447+K12447+K12447+K12447+K12447+K12447+K12447+K14085	https:\\www.genome.jp\dbget-bin\www_bget?map00053
Zeatin biosynthesis	ko00908	4 out of 506 0.790513833992095%	7 out of 1853 0.377765785213168%	0.093425	1	gene-LOC101292691;gene-LOC101294272;gene-LOC101295477;gene-LOC101306020	K00791+K00791+K00791+K00791	https:\\www.genome.jp\dbget-bin\www_bget?map00908
Ubiquitin mediated proteolysis	ko04120	5 out of 506 0.988142292490119%	10 out of 1853 0.539665407447383%	0.107404	1	novel.1226;novel.3469;novel.715;novel.1428;novel.165	K03094+K03363+K10575+K10581+K10581	https:\\www.genome.jp\dbget-bin\www_bget?map04120
Galactose metabolism	ko00052	18 out of 506 3.55731225296443%	50 out of 1853 2.69832703723691%	0.109701	1	novel.107;gene-LOC101291964;gene-LOC101293488;gene-LOC101293767;gene-LOC101297122;gene-LOC101304202;gene-LOC101312817;novel.2776;novel.2823;novel.3066;novel.877;novel.918;novel.2222;novel.2367;novel.2396;gene-LOC101294972;gene-LOC101299783;gene-LOC101303154	K00844+K01784+K01784+K01784+K01784+K01784+K01784+K12447+K12447+K12447+K12447+K12447+K12447+K12447+K12447+K21071+K21071+K21071	https:\\www.genome.jp\dbget-bin\www_bget?map00052
MAPK signaling pathway - plant	ko04016	10 out of 506 1.97628458498024%	25 out of 1853 1.34916351861846%	0.115561	1	novel.384;novel.1429;novel.3801;novel.1759;novel.182;gene-LOC101310511;gene-LOC101312250;novel.266;novel.3923;novel.1236	K13416+K13416+K13422+K14498+K14509+K17686+K17686+K17686+K17686+K17686	https:\\www.genome.jp\dbget-bin\www_bget?map04016
Oxidative phosphorylation	ko00190	19 out of 506 3.75494071146245%	54 out of 1853 2.91419320021587%	0.123487	1	gene-LOC101306180;gene-LOC101313818;gene-LOC101302036;novel.3248;novel.3585;novel.3609;novel.3806;novel.2332;novel.3619;novel.3557;novel.3641;novel.3595;novel.3611;novel.3636;novel.2969;novel.3561;gene-LOC101297350;gene-LOC101304671;gene-LOC101313042	K00245+K00334+K00335+K02154+K03878+K03878+K03878+K03878+K03879+K03881+K03881+K03882+K03883+K03883+K03935+K03935+K06019+K06019+K06019	https:\\www.genome.jp\dbget-bin\www_bget?map00190
Diterpenoid biosynthesis	ko00904	3 out of 506 0.592885375494071%	5 out of 1853 0.269832703723691%	0.129038	1	novel.1166;novel.2350;novel.1929	K04121+K04122+K04125	https:\\www.genome.jp\dbget-bin\www_bget?map00904
Propanoate metabolism	ko00640	16 out of 506 3.16205533596838%	45 out of 1853 2.42849433351322%	0.138965	1	gene-LOC101310897;novel.1193;gene-LOC101312911;gene-LOC101305544;gene-LOC101307610;gene-LOC101306237;gene-LOC101299334;gene-LOC101311297;novel.1020;gene-LOC101293136;gene-LOC101296540;gene-LOC101297378;gene-LOC101299636;gene-LOC101299735;gene-LOC101305018;gene-LOC101311060	K00016+K00232+K00382+K01895+K01895+K01961+K01962+K01962+K05605+K23259+K23259+K23259+K23259+K23259+K23259+K23259	https:\\www.genome.jp\dbget-bin\www_bget?map00640
Ribosome biogenesis in eukaryotes	ko03008	11 out of 506 2.17391304347826%	29 out of 1853 1.56502968159741%	0.139816	1	novel.523;novel.650;gene-LOC101309472;novel.2685;novel.375;novel.726;novel.92;novel.2200;novel.2540;novel.1237;novel.2288	K03097+K03097+K03685+K06943+K06943+K06943+K06943+K06943+K06943+K07562+K12619	https:\\www.genome.jp\dbget-bin\www_bget?map03008
Biosynthesis of unsaturated fatty acids	ko01040	4 out of 506 0.790513833992095%	8 out of 1853 0.431732325957906%	0.147701	1	novel.1193;novel.2167;novel.3061;novel.2571	K00232+K03921+K10251+K10251	https:\\www.genome.jp\dbget-bin\www_bget?map01040
Glycerolipid metabolism	ko00561	6 out of 506 1.18577075098814%	14 out of 1853 0.755531570426336%	0.155795	1	gene-LOC101314979;novel.3973;gene-LOC101304410;gene-LOC101315455;gene-LOC101294770;novel.764	K00655+K01054+K03429+K03429+K06117+K14085	https:\\www.genome.jp\dbget-bin\www_bget?map00561
Steroid biosynthesis	ko00100	2 out of 506 0.395256916996047%	3 out of 1853 0.161899622234215%	0.182832	1	novel.3502;novel.367	K00511+K00511	https:\\www.genome.jp\dbget-bin\www_bget?map00100
Fatty acid elongation	ko00062	2 out of 506 0.395256916996047%	3 out of 1853 0.161899622234215%	0.182832	1	novel.3061;novel.2571	K10251+K10251	https:\\www.genome.jp\dbget-bin\www_bget?map00062
Starch and sucrose metabolism	ko00500	22 out of 506 4.34782608695652%	67 out of 1853 3.61575822989746%	0.184309	1	gene-LOC101303599;novel.3831;gene-LOC101290832;gene-LOC101291398;gene-LOC101292919;gene-LOC101305175;gene-LOC101291765;gene-LOC101298961;novel.107;gene-LOC101295282;gene-LOC101297090;novel.3992;novel.1582;novel.489;novel.1227;novel.1272;novel.1917;novel.2626;novel.805;gene-LOC101306372;novel.3417;novel.3912	K00688+K00695+K00700+K00700+K00700+K00700+K00703+K00703+K00844+K00975+K00975+K01177+K01179+K01179+K01179+K01179+K01179+K01179+K05350+K16150+K19891+K19892	https:\\www.genome.jp\dbget-bin\www_bget?map00500
Sphingolipid metabolism	ko00600	3 out of 506 0.592885375494071%	6 out of 1853 0.32379924446843%	0.20725	1	novel.3391;novel.2771;novel.1663	K04713+K12349+K12349	https:\\www.genome.jp\dbget-bin\www_bget?map00600
Phenylalanine, tyrosine and tryptophan biosynthesis	ko00400	13 out of 506 2.56916996047431%	38 out of 1853 2.05072854830005%	0.214346	1	gene-LOC101311490;gene-LOC101305663;gene-LOC101306248;gene-LOC101307115;gene-LOC101311296;gene-LOC101295962;gene-LOC101299282;gene-LOC101299623;novel.1335;gene-LOC101293715;gene-LOC101308275;gene-LOC101308810;gene-LOC101295397	K00014+K00766+K00812+K00812+K00891+K01657+K01657+K01657+K01657+K01735+K01817+K01817+K04518	https:\\www.genome.jp\dbget-bin\www_bget?map00400
Fatty acid degradation	ko00071	8 out of 506 1.58102766798419%	22 out of 1853 1.18726389638424%	0.231121	1	novel.1193;gene-LOC101292749;gene-LOC101296826;gene-LOC101297466;gene-LOC101298284;gene-LOC101300509;gene-LOC101309091;novel.764	K00232+K01897+K01897+K01897+K01897+K01897+K01897+K14085	https:\\www.genome.jp\dbget-bin\www_bget?map00071
Nucleotide excision repair	ko03420	7 out of 506 1.38339920948617%	19 out of 1853 1.02536427415003%	0.242328	1	novel.2632;novel.3662;novel.1120;novel.1947;novel.2315;novel.3304;novel.2212	K04802+K07466+K07466+K07466+K07466+K10756+K10756	https:\\www.genome.jp\dbget-bin\www_bget?map03420
Glutathione metabolism	ko00480	6 out of 506 1.18577075098814%	16 out of 1853 0.863464651915812%	0.254245	1	novel.1468;novel.354;novel.1832;novel.1952;novel.911;gene-LOC101304382	K00033+K00036+K00036+K00036+K01255+K01919	https:\\www.genome.jp\dbget-bin\www_bget?map00480
Glucosinolate biosynthesis	ko00966	5 out of 506 0.988142292490119%	13 out of 1853 0.701565029681597%	0.266846	1	gene-LOC101291791;gene-LOC101298386;gene-LOC101302381;gene-LOC101306476;novel.3026	K00826+K00826+K00826+K00826+K12153	https:\\www.genome.jp\dbget-bin\www_bget?map00966
Pantothenate and CoA biosynthesis	ko00770	8 out of 506 1.58102766798419%	23 out of 1853 1.24123043712898%	0.275363	1	gene-LOC101291791;gene-LOC101298386;gene-LOC101302381;gene-LOC101306476;gene-LOC101292776;gene-LOC101308744;gene-LOC101311520;gene-LOC101298957	K00826+K00826+K00826+K00826+K00859+K00859+K01653+K01918	https:\\www.genome.jp\dbget-bin\www_bget?map00770
Histidine metabolism	ko00340	4 out of 506 0.790513833992095%	10 out of 1853 0.539665407447383%	0.279922	1	gene-LOC101306235;gene-LOC101304051;gene-LOC101292080;novel.764	K01693+K02502+K11755+K14085	https:\\www.genome.jp\dbget-bin\www_bget?map00340
Mismatch repair	ko03430	11 out of 506 2.17391304347826%	35 out of 1853 1.88882892606584%	0.350218	1	gene-LOC101311342;gene-LOC101293489;gene-LOC101304081;novel.2632;novel.3970;novel.3662;novel.1120;novel.1947;novel.2315;novel.3304;novel.2212	K02343+K03555+K03555+K04802+K07456+K07466+K07466+K07466+K07466+K10756+K10756	https:\\www.genome.jp\dbget-bin\www_bget?map03430
Sulfur metabolism	ko00920	7 out of 506 1.38339920948617%	22 out of 1853 1.18726389638424%	0.393458	1	gene-LOC101293380;gene-LOC101292370;gene-LOC101302154;gene-LOC101290963;gene-LOC101291539;gene-LOC101291839;gene-LOC101295011	K00385+K00640+K00958+K01738+K01738+K01738+K01738	https:\\www.genome.jp\dbget-bin\www_bget?map00920
Valine, leucine and isoleucine degradation	ko00280	7 out of 506 1.38339920948617%	22 out of 1853 1.18726389638424%	0.393458	1	gene-LOC101312911;gene-LOC101291791;gene-LOC101298386;gene-LOC101302381;gene-LOC101306476;novel.1020;novel.764	K00382+K00826+K00826+K00826+K00826+K05605+K14085	https:\\www.genome.jp\dbget-bin\www_bget?map00280
Glycolysis / Gluconeogenesis	ko00010	19 out of 506 3.75494071146245%	65 out of 1853 3.50782514840799%	0.408445	1	gene-LOC101310897;gene-LOC101296006;gene-LOC101304611;gene-LOC101312911;novel.107;gene-LOC101300962;gene-LOC101303798;gene-LOC101310779;gene-LOC105352518;gene-LOC101292421;gene-LOC101291767;gene-LOC101299584;gene-LOC101312130;gene-LOC101305544;gene-LOC101307610;novel.764;gene-LOC101294972;gene-LOC101299783;gene-LOC101303154	K00016+K00134+K00134+K00382+K00844+K00873+K00873+K00873+K00873+K01624+K01689+K01689+K01689+K01895+K01895+K14085+K21071+K21071+K21071	https:\\www.genome.jp\dbget-bin\www_bget?map00010
Biosynthesis of amino acids	ko01230	60 out of 506 11.8577075098814%	213 out of 1853 11.4948731786293%	0.410059	1	gene-LOC101311490;gene-LOC101303449;gene-LOC101291545;gene-LOC101302226;gene-LOC101296006;gene-LOC101304611;gene-LOC101300195;gene-LOC101312464;gene-LOC101302840;gene-LOC101292308;gene-LOC101294332;novel.2263;gene-LOC101292370;gene-LOC101305663;gene-LOC101291090;gene-LOC101306248;gene-LOC101307115;gene-LOC101308190;gene-LOC101291791;gene-LOC101298386;gene-LOC101302381;gene-LOC101306476;gene-LOC10…	K00014+K00030+K00058+K00058+K00134+K00134+K00145+K00147+K00266+K00548+K00611+K00616+K00640+K00766+K00789+K00812+K00812+K00821+K00826+K00826+K00826+K00826+K00873+K00873+K00873+K00873+K00891+K00928+K00948+K01624+K01649+K01653+K01657+K01657+K01657+K01657+K01689+K01689+K01689+K01693+K01735+K01738+K01738+K01738+K01738+K01754+K01817+K01817+K01915+K01915+K01940+K01953+K01953+K02502+K04518+K10206+K11755+…	https:\\www.genome.jp\dbget-bin\www_bget?map01230
Basal transcription factors	ko03022	2 out of 506 0.395256916996047%	5 out of 1853 0.269832703723691%	0.415815	1	novel.1703;novel.1954	K03136+K03136	https:\\www.genome.jp\dbget-bin\www_bget?map03022
Fructose and mannose metabolism	ko00051	8 out of 506 1.58102766798419%	26 out of 1853 1.40313005936319%	0.417268	1	novel.107;gene-LOC101292184;gene-LOC101301200;gene-LOC101292421;gene-LOC101296775;gene-LOC101294972;gene-LOC101299783;gene-LOC101303154	K00844+K00882+K00966+K01624+K01809+K21071+K21071+K21071	https:\\www.genome.jp\dbget-bin\www_bget?map00051
Tropane, piperidine and pyridine alkaloid biosynthesis	ko00960	4 out of 506 0.790513833992095%	12 out of 1853 0.647598488936859%	0.423401	1	gene-LOC101306248;gene-LOC101307115;novel.1552;novel.2279	K00812+K00812+K08081+K08081	https:\\www.genome.jp\dbget-bin\www_bget?map00960
Glycerophospholipid metabolism	ko00564	5 out of 506 0.988142292490119%	16 out of 1853 0.863464651915812%	0.45372	1	gene-LOC101297558;gene-LOC101306379;gene-LOC101315168;gene-LOC101314979;novel.2051	K00057+K00057+K00057+K00655+K16818	https:\\www.genome.jp\dbget-bin\www_bget?map00564
DNA replication	ko03030	8 out of 506 1.58102766798419%	27 out of 1853 1.45709660010793%	0.465105	1	gene-LOC101311342;novel.2632;novel.3662;novel.1120;novel.1947;novel.2315;novel.3304;novel.2212	K02343+K04802+K07466+K07466+K07466+K07466+K10756+K10756	https:\\www.genome.jp\dbget-bin\www_bget?map03030
Arginine biosynthesis	ko00220	8 out of 506 1.58102766798419%	27 out of 1853 1.45709660010793%	0.465105	1	gene-LOC101300195;gene-LOC101294332;gene-LOC101306248;gene-LOC101307115;gene-LOC101308190;gene-LOC101301391;gene-LOC101305682;gene-LOC101298137	K00145+K00611+K00812+K00812+K00821+K01915+K01915+K01940	https:\\www.genome.jp\dbget-bin\www_bget?map00220
Phagosome	ko04145	1 out of 506 0.197628458498024%	2 out of 1853 0.107933081489477%	0.471681	1	novel.3248	K02154	https:\\www.genome.jp\dbget-bin\www_bget?map04145
Arachidonic acid metabolism	ko00590	1 out of 506 0.197628458498024%	2 out of 1853 0.107933081489477%	0.471681	1	novel.833	K07418	https:\\www.genome.jp\dbget-bin\www_bget?map00590
Thiamine metabolism	ko00730	6 out of 506 1.18577075098814%	20 out of 1853 1.07933081489477%	0.476988	1	gene-LOC101306964;gene-LOC101301972;gene-LOC101293163;gene-LOC101306182;gene-LOC101300282;gene-LOC101305720	K00939+K00941+K01662+K01662+K04487+K06949	https:\\www.genome.jp\dbget-bin\www_bget?map00730
Ubiquinone and other terpenoid-quinone biosynthesis	ko00130	5 out of 506 0.988142292490119%	17 out of 1853 0.917431192660551%	0.514167	1	gene-LOC101292017;gene-LOC101293342;gene-LOC101293395;gene-LOC101296451;gene-LOC101297868	K03179+K03183+K03183+K03183+K03183	https:\\www.genome.jp\dbget-bin\www_bget?map00130
Phenylpropanoid biosynthesis	ko00940	5 out of 506 0.988142292490119%	17 out of 1853 0.917431192660551%	0.514167	1	novel.1306;novel.805;novel.1404;novel.1991;novel.2162	K00430+K05350+K06892+K09753+K09753	https:\\www.genome.jp\dbget-bin\www_bget?map00940
Pentose and glucuronate interconversions	ko00040	9 out of 506 1.77865612648221%	32 out of 1853 1.72692930383162%	0.526125	1	novel.682;novel.2776;novel.2823;novel.3066;novel.877;novel.918;novel.2222;novel.2367;novel.2396	K01051+K12447+K12447+K12447+K12447+K12447+K12447+K12447+K12447	https:\\www.genome.jp\dbget-bin\www_bget?map00040
Pyruvate metabolism	ko00620	17 out of 506 3.3596837944664%	62 out of 1853 3.34592552617377%	0.541506	1	gene-LOC101310897;gene-LOC101299807;gene-LOC101306180;gene-LOC101312911;gene-LOC101300962;gene-LOC101303798;gene-LOC101310779;gene-LOC105352518;gene-LOC101301136;gene-LOC101295687;gene-LOC101303318;gene-LOC101305544;gene-LOC101307610;gene-LOC101306237;gene-LOC101299334;gene-LOC101311297;novel.764	K00016+K00024+K00245+K00382+K00873+K00873+K00873+K00873+K01649+K01759+K01759+K01895+K01895+K01961+K01962+K01962+K14085	https:\\www.genome.jp\dbget-bin\www_bget?map00620
Peroxisome	ko04146	10 out of 506 1.97628458498024%	37 out of 1853 1.99676200755532%	0.578555	1	novel.1193;gene-LOC101292749;gene-LOC101296826;gene-LOC101297466;gene-LOC101298284;gene-LOC101300509;gene-LOC101309091;gene-LOC101311956;gene-LOC101312093;novel.2513	K00232+K01897+K01897+K01897+K01897+K01897+K01897+K04564+K04565+K13341	https:\\www.genome.jp\dbget-bin\www_bget?map04146
Cysteine and methionine metabolism	ko00270	22 out of 506 4.34782608695652%	82 out of 1853 4.42525634106854%	0.582818	1	gene-LOC101310897;gene-LOC101299807;gene-LOC101291545;gene-LOC101302226;gene-LOC101292308;gene-LOC101292370;gene-LOC101291090;gene-LOC101306248;gene-LOC101307115;gene-LOC101291791;gene-LOC101298386;gene-LOC101302381;gene-LOC101306476;gene-LOC101292645;gene-LOC101290963;gene-LOC101291539;gene-LOC101291839;gene-LOC101295011;gene-LOC101304382;gene-LOC101292229;gene-LOC101294944;gene-LOC101310833	K00016+K00024+K00058+K00058+K00548+K00640+K00789+K00812+K00812+K00826+K00826+K00826+K00826+K00928+K01738+K01738+K01738+K01738+K01919+K08963+K08963+K08963	https:\\www.genome.jp\dbget-bin\www_bget?map00270
Brassinosteroid biosynthesis	ko00905	1 out of 506 0.197628458498024%	3 out of 1853 0.161899622234215%	0.616105	1	novel.1836	K15639	https:\\www.genome.jp\dbget-bin\www_bget?map00905
Flavonoid biosynthesis	ko00941	1 out of 506 0.197628458498024%	3 out of 1853 0.161899622234215%	0.616105	1	novel.1722	K13082	https:\\www.genome.jp\dbget-bin\www_bget?map00941
Monobactam biosynthesis	ko00261	4 out of 506 0.790513833992095%	15 out of 1853 0.809498111171074%	0.619618	1	gene-LOC101292645;gene-LOC101302154;gene-LOC101307228;gene-LOC101307515	K00928+K00958+K16422+K16422	https:\\www.genome.jp\dbget-bin\www_bget?map00261
ABC transporters	ko02010	11 out of 506 2.17391304347826%	42 out of 1853 2.26659471127901%	0.623966	1	gene-LOC101292356;novel.3445;gene-LOC101307408;gene-LOC101309372;gene-LOC101310611;gene-LOC101301404;gene-LOC101304822;gene-LOC101305684;gene-LOC101312529;gene-LOC101302291;gene-LOC101312963	K02017+K05658+K09817+K09817+K09817+K11963+K11963+K11963+K16785+K16787+K16787	https:\\www.genome.jp\dbget-bin\www_bget?map02010
2-Oxocarboxylic acid metabolism	ko01210	13 out of 506 2.56916996047431%	50 out of 1853 2.69832703723691%	0.636968	1	gene-LOC101303449;gene-LOC101300195;gene-LOC101306248;gene-LOC101307115;gene-LOC101308190;gene-LOC101291791;gene-LOC101298386;gene-LOC101302381;gene-LOC101306476;gene-LOC101292645;gene-LOC101301136;gene-LOC101311520;novel.3026	K00030+K00145+K00812+K00812+K00821+K00826+K00826+K00826+K00826+K00928+K01649+K01653+K12153	https:\\www.genome.jp\dbget-bin\www_bget?map01210
Homologous recombination	ko03440	7 out of 506 1.38339920948617%	27 out of 1853 1.45709660010793%	0.636975	1	gene-LOC101311342;gene-LOC101298651;gene-LOC101291046;novel.3662;novel.1120;novel.1947;novel.2315	K02343+K03553+K03655+K07466+K07466+K07466+K07466	https:\\www.genome.jp\dbget-bin\www_bget?map03440
Fatty acid metabolism	ko01212	30 out of 506 5.92885375494071%	115 out of 1853 6.2061521856449%	0.655062	1	gene-LOC101292810;gene-LOC101293375;gene-LOC101298282;gene-LOC101299206;gene-LOC101301622;gene-LOC101302847;gene-LOC101305513;gene-LOC101305831;gene-LOC101309329;gene-LOC101309825;gene-LOC101312600;gene-LOC101312679;novel.1193;gene-LOC101297691;gene-LOC101314370;gene-LOC101292749;gene-LOC101296826;gene-LOC101297466;gene-LOC101298284;gene-LOC101300509;gene-LOC101309091;gene-LOC101306237;gene-LOC10…	K00059+K00059+K00059+K00059+K00059+K00059+K00059+K00059+K00059+K00059+K00059+K00059+K00232+K00648+K00648+K01897+K01897+K01897+K01897+K01897+K01897+K01961+K01962+K01962+K02372+K03921+K09458+K09458+K10251+K10251	https:\\www.genome.jp\dbget-bin\www_bget?map01212
Alanine, aspartate and glutamate metabolism	ko00250	11 out of 506 2.17391304347826%	43 out of 1853 2.32056125202375%	0.658566	1	gene-LOC101302840;novel.2262;gene-LOC101315099;gene-LOC101306248;gene-LOC101307115;gene-LOC101301391;gene-LOC101305682;gene-LOC101298137;gene-LOC101297290;gene-LOC101307970;gene-LOC101305335	K00266+K00609+K00764+K00812+K00812+K01915+K01915+K01940+K01953+K01953+K13566	https:\\www.genome.jp\dbget-bin\www_bget?map00250
Folate biosynthesis	ko00790	3 out of 506 0.592885375494071%	12 out of 1853 0.647598488936859%	0.678065	1	gene-LOC101311125;gene-LOC101301532;novel.2270	K03637+K03639+K15376	https:\\www.genome.jp\dbget-bin\www_bget?map00790
Valine, leucine and isoleucine biosynthesis	ko00290	7 out of 506 1.38339920948617%	28 out of 1853 1.51106314085267%	0.678608	1	gene-LOC101291791;gene-LOC101298386;gene-LOC101302381;gene-LOC101306476;gene-LOC101301136;gene-LOC101311520;gene-LOC101314768	K00826+K00826+K00826+K00826+K01649+K01653+K01754	https:\\www.genome.jp\dbget-bin\www_bget?map00290
Biosynthesis of various secondary metabolites - part 2	ko00998	2 out of 506 0.395256916996047%	8 out of 1853 0.431732325957906%	0.688264	1	gene-LOC101292008;gene-LOC101302504	K02078+K02078	https:\\www.genome.jp\dbget-bin\www_bget?map00998
Pentose phosphate pathway	ko00030	11 out of 506 2.17391304347826%	44 out of 1853 2.37452779276848%	0.691321	1	novel.1468;novel.354;novel.1832;novel.1952;novel.2263;gene-LOC101292841;gene-LOC101291524;gene-LOC101292421;gene-LOC101294972;gene-LOC101299783;gene-LOC101303154	K00033+K00036+K00036+K00036+K00616+K00852+K00948+K01624+K21071+K21071+K21071	https:\\www.genome.jp\dbget-bin\www_bget?map00030
Carbon metabolism	ko01200	40 out of 506 7.90513833992095%	155 out of 1853 8.36481381543443%	0.699667	1	gene-LOC101299807;gene-LOC101303449;novel.1468;novel.354;novel.1832;novel.1952;gene-LOC101291545;gene-LOC101302226;gene-LOC101296006;gene-LOC101304611;novel.1193;gene-LOC101306180;gene-LOC101312911;gene-LOC101297911;novel.2263;gene-LOC101292370;novel.107;gene-LOC101300962;gene-LOC101303798;gene-LOC101310779;gene-LOC105352518;gene-LOC101291524;gene-LOC101292421;gene-LOC101291767;gene-LOC101299584;…	K00024+K00030+K00033+K00036+K00036+K00036+K00058+K00058+K00134+K00134+K00232+K00245+K00382+K00605+K00616+K00640+K00844+K00873+K00873+K00873+K00873+K00948+K01624+K01689+K01689+K01689+K01738+K01738+K01738+K01738+K01754+K01895+K01895+K01961+K01962+K01962+K05605+K21071+K21071+K21071	https:\\www.genome.jp\dbget-bin\www_bget?map01200
Biosynthesis of secondary metabolites	ko01110	159 out of 506 31.4229249011858%	598 out of 1853 32.2719913653535%	0.70289	1	gene-LOC101311490;gene-LOC101310897;gene-LOC101299807;gene-LOC101303449;novel.1468;novel.354;novel.1832;novel.1952;gene-LOC101297558;gene-LOC101306379;gene-LOC101315168;gene-LOC101291545;gene-LOC101302226;gene-LOC101292810;gene-LOC101293375;gene-LOC101298282;gene-LOC101299206;gene-LOC101301622;gene-LOC101302847;gene-LOC101305513;gene-LOC101305831;gene-LOC101309329;gene-LOC101309825;gene-LOC101312…	K00014+K00016+K00024+K00030+K00033+K00036+K00036+K00036+K00057+K00057+K00057+K00058+K00058+K00059+K00059+K00059+K00059+K00059+K00059+K00059+K00059+K00059+K00059+K00059+K00059+K00134+K00134+K00145+K00147+K00232+K00245+K00266+K00382+K00430+K00511+K00511+K00548+K00605+K00611+K00616+K00640+K00655+K00688+K00695+K00700+K00700+K00700+K00700+K00703+K00703+K00764+K00766+K00789+K00791+K00791+K00791+K00791+…	https:\\www.genome.jp\dbget-bin\www_bget?map01110
Carbapenem biosynthesis	ko00332	1 out of 506 0.197628458498024%	4 out of 1853 0.215866162978953%	0.721106	1	gene-LOC101312464	K00147	https:\\www.genome.jp\dbget-bin\www_bget?map00332
Betalain biosynthesis	ko00965	1 out of 506 0.197628458498024%	4 out of 1853 0.215866162978953%	0.721106	1	novel.2016	K15777	https:\\www.genome.jp\dbget-bin\www_bget?map00965
Nitrogen metabolism	ko00910	3 out of 506 0.592885375494071%	13 out of 1853 0.701565029681597%	0.73359	1	gene-LOC101302840;gene-LOC101301391;gene-LOC101305682	K00266+K01915+K01915	https:\\www.genome.jp\dbget-bin\www_bget?map00910
Metabolic pathways	ko01100	275 out of 506 54.3478260869565%	1030 out of 1853 55.5855369670804%	0.761176	1	gene-LOC101311490;gene-LOC101310897;gene-LOC101299807;gene-LOC101303449;novel.1468;novel.354;novel.1832;novel.1952;gene-LOC101291545;gene-LOC101302226;gene-LOC101292810;gene-LOC101293375;gene-LOC101298282;gene-LOC101299206;gene-LOC101301622;gene-LOC101302847;gene-LOC101305513;gene-LOC101305831;gene-LOC101309329;gene-LOC101309825;gene-LOC101312600;gene-LOC101312679;gene-LOC101296006;gene-LOC101304…	K00014+K00016+K00024+K00030+K00033+K00036+K00036+K00036+K00058+K00058+K00059+K00059+K00059+K00059+K00059+K00059+K00059+K00059+K00059+K00059+K00059+K00059+K00134+K00134+K00145+K00147+K00232+K00245+K00266+K00303+K00334+K00335+K00382+K00385+K00430+K00472+K00511+K00511+K00548+K00605+K00609+K00611+K00616+K00640+K00648+K00648+K00655+K00688+K00695+K00700+K00700+K00700+K00700+K00703+K00703+K00737+K00759+…	https:\\www.genome.jp\dbget-bin\www_bget?map01100
N-Glycan biosynthesis	ko00510	1 out of 506 0.197628458498024%	5 out of 1853 0.269832703723691%	0.797428	1	novel.61	K00737	https:\\www.genome.jp\dbget-bin\www_bget?map00510
Lipoic acid metabolism	ko00785	1 out of 506 0.197628458498024%	5 out of 1853 0.269832703723691%	0.797428	1	novel.3018	K03644	https:\\www.genome.jp\dbget-bin\www_bget?map00785
Plant-pathogen interaction	ko04626	11 out of 506 2.17391304347826%	48 out of 1853 2.59039395574744%	0.802127	1	gene-LOC101307057;gene-LOC101307345;novel.2756;novel.1369;novel.2241;novel.384;novel.1429;novel.3875;novel.4093;novel.2482;novel.2463	K04079+K04079+K04079+K04079+K04079+K13416+K13416+K13459+K13459+K13459+K16225	https:\\www.genome.jp\dbget-bin\www_bget?map04626
Butanoate metabolism	ko00650	2 out of 506 0.395256916996047%	10 out of 1853 0.539665407447383%	0.804777	1	gene-LOC101306180;gene-LOC101311520	K00245+K01653	https:\\www.genome.jp\dbget-bin\www_bget?map00650
Lysine degradation	ko00310	2 out of 506 0.395256916996047%	10 out of 1853 0.539665407447383%	0.804777	1	gene-LOC101312911;novel.764	K00382+K14085	https:\\www.genome.jp\dbget-bin\www_bget?map00310
Selenocompound metabolism	ko00450	2 out of 506 0.395256916996047%	10 out of 1853 0.539665407447383%	0.804777	1	gene-LOC101292308;gene-LOC101302154	K00548+K00958	https:\\www.genome.jp\dbget-bin\www_bget?map00450
Sulfur relay system	ko04122	3 out of 506 0.592885375494071%	15 out of 1853 0.809498111171074%	0.821686	1	gene-LOC101311125;gene-LOC101301532;gene-LOC101300282	K03637+K03639+K04487	https:\\www.genome.jp\dbget-bin\www_bget?map04122
Cyanoamino acid metabolism	ko00460	2 out of 506 0.395256916996047%	11 out of 1853 0.593631948192121%	0.847083	1	novel.805;novel.3026	K05350+K12153	https:\\www.genome.jp\dbget-bin\www_bget?map00460
Biotin metabolism	ko00780	20 out of 506 3.95256916996047%	88 out of 1853 4.74905558553697%	0.86766	1	gene-LOC101292810;gene-LOC101293375;gene-LOC101298282;gene-LOC101299206;gene-LOC101301622;gene-LOC101302847;gene-LOC101305513;gene-LOC101305831;gene-LOC101309329;gene-LOC101309825;gene-LOC101312600;gene-LOC101312679;gene-LOC101306251;gene-LOC101306734;gene-LOC101293536;gene-LOC101296889;gene-LOC101300661;novel.2199;gene-LOC101304414;gene-LOC101310525	K00059+K00059+K00059+K00059+K00059+K00059+K00059+K00059+K00059+K00059+K00059+K00059+K00833+K02169+K02170+K02170+K02170+K02372+K09458+K09458	https:\\www.genome.jp\dbget-bin\www_bget?map00780
RNA polymerase	ko03020	9 out of 506 1.77865612648221%	43 out of 1853 2.32056125202375%	0.871044	1	novel.204;novel.3943;novel.1060;novel.188;novel.3506;novel.1526;gene-LOC101291382;gene-LOC101294308;gene-LOC101298316	K03000+K03006+K03006+K03006+K03013+K03013+K03046+K03046+K03046	https:\\www.genome.jp\dbget-bin\www_bget?map03020
Terpenoid backbone biosynthesis	ko00900	5 out of 506 0.988142292490119%	26 out of 1853 1.40313005936319%	0.878449	1	gene-LOC101297041;gene-LOC101313933;gene-LOC101293303;gene-LOC101293163;gene-LOC101306182	K00805+K00806+K00991+K01662+K01662	https:\\www.genome.jp\dbget-bin\www_bget?map00900
Fatty acid biosynthesis	ko00061	27 out of 506 5.33596837944664%	117 out of 1853 6.31408526713438%	0.879854	1	gene-LOC101292810;gene-LOC101293375;gene-LOC101298282;gene-LOC101299206;gene-LOC101301622;gene-LOC101302847;gene-LOC101305513;gene-LOC101305831;gene-LOC101309329;gene-LOC101309825;gene-LOC101312600;gene-LOC101312679;gene-LOC101297691;gene-LOC101314370;gene-LOC101292749;gene-LOC101296826;gene-LOC101297466;gene-LOC101298284;gene-LOC101300509;gene-LOC101309091;gene-LOC101306237;gene-LOC101299334;gen…	K00059+K00059+K00059+K00059+K00059+K00059+K00059+K00059+K00059+K00059+K00059+K00059+K00648+K00648+K01897+K01897+K01897+K01897+K01897+K01897+K01961+K01962+K01962+K02372+K03921+K09458+K09458	https:\\www.genome.jp\dbget-bin\www_bget?map00061
Isoquinoline alkaloid biosynthesis	ko00950	2 out of 506 0.395256916996047%	12 out of 1853 0.647598488936859%	0.880886	1	gene-LOC101306248;gene-LOC101307115	K00812+K00812	https:\\www.genome.jp\dbget-bin\www_bget?map00950
Lysine biosynthesis	ko00300	4 out of 506 0.790513833992095%	22 out of 1853 1.18726389638424%	0.890633	1	gene-LOC101308190;gene-LOC101292645;gene-LOC101311382;gene-LOC101304482	K00821+K00928+K01928+K10206	https:\\www.genome.jp\dbget-bin\www_bget?map00300
Polyketide sugar unit biosynthesis	ko00523	1 out of 506 0.197628458498024%	7 out of 1853 0.377765785213168%	0.893195	1	gene-LOC101302674	K01710	https:\\www.genome.jp\dbget-bin\www_bget?map00523
Arginine and proline metabolism	ko00330	6 out of 506 1.18577075098814%	32 out of 1853 1.72692930383162%	0.907012	1	gene-LOC101312464;novel.1163;gene-LOC101306248;gene-LOC101307115;gene-LOC101295946;novel.764	K00147+K00472+K00812+K00812+K01474+K14085	https:\\www.genome.jp\dbget-bin\www_bget?map00330
Porphyrin and chlorophyll metabolism	ko00860	2 out of 506 0.395256916996047%	13 out of 1853 0.701565029681597%	0.907668	1	novel.2418;gene-LOC101311702	K01885+K13542	https:\\www.genome.jp\dbget-bin\www_bget?map00860
Vitamin B6 metabolism	ko00750	1 out of 506 0.197628458498024%	8 out of 1853 0.431732325957906%	0.922471	1	gene-LOC101311692	K06215	https:\\www.genome.jp\dbget-bin\www_bget?map00750
Base excision repair	ko03410	3 out of 506 0.592885375494071%	19 out of 1853 1.02536427415003%	0.925682	1	novel.2632;gene-LOC101293170;gene-LOC101294954	K04802+K10773+K10773	https:\\www.genome.jp\dbget-bin\www_bget?map03410
Protein export	ko03060	4 out of 506 0.790513833992095%	24 out of 1853 1.29519697787372%	0.927233	1	gene-LOC101292762;gene-LOC101303244;gene-LOC101291173;gene-LOC101311726	K03100+K03100+K03110+K03217	https:\\www.genome.jp\dbget-bin\www_bget?map03060
Tyrosine metabolism	ko00350	2 out of 506 0.395256916996047%	14 out of 1853 0.755531570426336%	0.928734	1	gene-LOC101306248;gene-LOC101307115	K00812+K00812	https:\\www.genome.jp\dbget-bin\www_bget?map00350
Citrate cycle (TCA cycle)	ko00020	6 out of 506 1.18577075098814%	35 out of 1853 1.88882892606584%	0.946047	1	gene-LOC101299807;gene-LOC101303449;gene-LOC101306180;gene-LOC101312911;novel.3060;novel.1121	K00024+K00030+K00245+K00382+K01648+K01648	https:\\www.genome.jp\dbget-bin\www_bget?map00020
Nicotinate and nicotinamide metabolism	ko00760	2 out of 506 0.395256916996047%	16 out of 1853 0.863464651915812%	0.958009	1	gene-LOC101313707;gene-LOC101307302	K03517+K03787	https:\\www.genome.jp\dbget-bin\www_bget?map00760
Tryptophan metabolism	ko00380	2 out of 506 0.395256916996047%	17 out of 1853 0.917431192660551%	0.967922	1	gene-LOC101312911;novel.764	K00382+K14085	https:\\www.genome.jp\dbget-bin\www_bget?map00380
Phenylalanine metabolism	ko00360	2 out of 506 0.395256916996047%	17 out of 1853 0.917431192660551%	0.967922	1	gene-LOC101306248;gene-LOC101307115	K00812+K00812	https:\\www.genome.jp\dbget-bin\www_bget?map00360
Linoleic acid metabolism	ko00591	1 out of 506 0.197628458498024%	11 out of 1853 0.593631948192121%	0.970382	1	novel.833	K07418	https:\\www.genome.jp\dbget-bin\www_bget?map00591
Carbon fixation in photosynthetic organisms	ko00710	4 out of 506 0.790513833992095%	29 out of 1853 1.56502968159741%	0.975538	1	gene-LOC101299807;gene-LOC101296006;gene-LOC101304611;gene-LOC101292421	K00024+K00134+K00134+K01624	https:\\www.genome.jp\dbget-bin\www_bget?map00710
Glyoxylate and dicarboxylate metabolism	ko00630	7 out of 506 1.38339920948617%	45 out of 1853 2.42849433351322%	0.980154	1	gene-LOC101299807;gene-LOC101312911;gene-LOC101297911;gene-LOC101305544;gene-LOC101307610;gene-LOC101301391;gene-LOC101305682	K00024+K00382+K00605+K01895+K01895+K01915+K01915	https:\\www.genome.jp\dbget-bin\www_bget?map00630
Aminoacyl-tRNA biosynthesis	ko00970	11 out of 506 2.17391304347826%	64 out of 1853 3.45385860766325%	0.980791	1	gene-LOC101303425;gene-LOC101311748;gene-LOC101295034;gene-LOC101308369;gene-LOC101293245;gene-LOC101312966;novel.1171;novel.2418;gene-LOC101297978;gene-LOC101314239;novel.50	K01866+K01868+K01870+K01870+K01872+K01873+K01873+K01885+K02433+K02433+K04567	https:\\www.genome.jp\dbget-bin\www_bget?map00970
Purine metabolism	ko00230	14 out of 506 2.76679841897233%	78 out of 1853 4.20939017808958%	0.981986	1	gene-LOC101308149;gene-LOC101315099;gene-LOC101300962;gene-LOC101303798;gene-LOC101310779;gene-LOC105352518;gene-LOC101306964;gene-LOC101296255;gene-LOC101291524;gene-LOC101302154;novel.3509;novel.635;gene-LOC101291290;gene-LOC101307302	K00759+K00764+K00873+K00873+K00873+K00873+K00939+K00942+K00948+K00958+K01768+K01768+K02428+K03787	https:\\www.genome.jp\dbget-bin\www_bget?map00230
Pyrimidine metabolism	ko00240	5 out of 506 0.988142292490119%	37 out of 1853 1.99676200755532%	0.986924	1	novel.2262;gene-LOC101293023;gene-LOC101301645;gene-LOC101298776;gene-LOC101307302	K00609+K00761+K01520+K01937+K03787	https:\\www.genome.jp\dbget-bin\www_bget?map00240
Ribosome	ko03010	20 out of 506 3.95256916996047%	111 out of 1853 5.99028602266595%	0.993077	1	gene-LOC101293799;gene-LOC101313805;gene-LOC101298870;gene-LOC101302714;novel.2340;gene-LOC101299664;gene-LOC101300968;novel.2949;novel.1723;gene-LOC101309506;gene-LOC101302835;gene-LOC101312380;gene-LOC101306894;gene-LOC101292760;novel.3813;gene-LOC101315448;gene-LOC101295166;novel.633;novel.3574;gene-LOC101298105	K02879+K02884+K02887+K02895+K02898+K02899+K02899+K02912+K02914+K02916+K02935+K02935+K02939+K02952+K02952+K02961+K02965+K02982+K02986+K02990	https:\\www.genome.jp\dbget-bin\www_bget?map03010
Glycine, serine and threonine metabolism	ko00260	8 out of 506 1.58102766798419%	56 out of 1853 3.02212628170534%	0.994065	1	gene-LOC101291545;gene-LOC101302226;gene-LOC101308926;gene-LOC101312911;gene-LOC101297911;gene-LOC101292645;gene-LOC101314768;novel.764	K00058+K00058+K00303+K00382+K00605+K00928+K01754+K14085	https:\\www.genome.jp\dbget-bin\www_bget?map00260
Photosynthesis	ko00195	3 out of 506 0.592885375494071%	30 out of 1853 1.61899622234215%	0.995109	1	novel.2652;novel.3586;novel.3634	K02641+K02691+K02705	https:\\www.genome.jp\dbget-bin\www_bget?map00195
One carbon pool by folate	ko00670	2 out of 506 0.395256916996047%	25 out of 1853 1.34916351861846%	0.996578	1	gene-LOC101292308;gene-LOC101297911	K00548+K00605	https:\\www.genome.jp\dbget-bin\www_bget?map00670
C5-Branched dibasic acid metabolism	ko00660	1 out of 506 0.197628458498024%	19 out of 1853 1.02536427415003%	0.997745	1	gene-LOC101311520	K01653	https:\\www.genome.jp\dbget-bin\www_bget?map00660
RNA degradation	ko03018	24 out of 506 4.74308300395257%	145 out of 1853 7.82514840798705%	0.999456	1	gene-LOC101308273;gene-LOC101312343;gene-LOC101291767;gene-LOC101299584;gene-LOC101312130;gene-LOC101295100;gene-LOC101310132;gene-LOC101297761;gene-LOC101298665;gene-LOC101310329;gene-LOC101310620;gene-LOC101311773;gene-LOC101315281;gene-LOC101295240;gene-LOC101295351;gene-LOC101296582;gene-LOC101303788;gene-LOC101307426;gene-LOC101313723;gene-LOC101314231;gene-LOC101314655;gene-LOC101314954;nov…	K00962+K00962+K01689+K01689+K01689+K03654+K03654+K04043+K04043+K04043+K04043+K04043+K04043+K05592+K05592+K05592+K05592+K05592+K05592+K05592+K05592+K05592+K12619+K14442	https:\\www.genome.jp\dbget-bin\www_bget?map03018
