# Supplementary material for: Transcriptomic analysis reveals the mechanism underlying the anthocyanin changes in Fragaria nilgerrensis Schlecht. and its interspecific hybrids
Source: BMC Plant Biol. 2023 Jul 11;23:356. doi: 10.1186/s12870-023-04361-1 (PMC10334533; doi:10.1186/s12870-023-04361-1)
Supplement: Supplementary file 1 — Additional file 1. Table S1. All108 metabolites identified from the FN vs BF1 and FN vs BF2 comparisons. Table S2. A total of 6967 co-significant DEGs were mapped into 109 KEGG database pathways. Table S3. Sixteen structural genes were predicted to be associated with anthocyanin biosynthesis. Table S4. 39 transcription factor DEGs were predicted to be associated with anthocyanin biosynthesis. Table S5. Analysis of the correlation between 39 transcription factor DEGs and 16 structural DEGs. Table S6. Analysis of the correlation between 39 transcription factor DEGs and 16 jointly up-regulated anthocyanins. Table S7. Primers used for qRT-PCR analysis. [file 12870_2023_4361_MOESM1_ESM.zip › Table S3.xls]

## Sheet: Sheet1
Table S3 Sixteen structural genes were predicted to be associated with anthocyanin biosynthesis.
all_ID	FN-1	FN-2	FN-3	BF1-1	BF1-2	BF1-3	BF2-1	BF2-2	BF3-3	FN_vs_BF2.FoldChange	FN_vs_BF2.log2FoldChange	FN_vs_BF2.regulated	FN_vs_BF1.FoldChange	FN_vs_BF1.log2FoldChange	FN_vs_BF1.regulated	chr	start	end	strand	gene_name	gene_description	KEGG	KEGG pathway	NR	Swissprot	Tremble	KOG	GO	Pfam
gene-LOC101309876	341.53	276.95	266.75	8.04	5.73	6.17	75.63	52.13	51.32	0.191815	-2.38221	down	0.0207825	-5.58849	down	NC_020497.1	18268867	18271494	-	LOC101309876	--	--	--	PREDICTED: flavonol synthase/flavanone 3-hydroxylase-like [Fragaria vesca subsp. vesca]	RecName: Full=Probable 2-oxoglutarate-dependent dioxygenase At5g05600 {ECO:0000305}; EC=1.14.11.- {ECO:0000305};	SubName: Full=Uncharacterized protein {ECO:0000313|EMBL:EMJ19393.1};	Iron/ascorbate family oxidoreductases	GO:0005829,cytosol; GO:0051213,dioxygenase activity; GO:0120091,jasmonic acid hydrolase; GO:0046872,metal ion binding; GO:0097237,cellular response to toxic substance; GO:0009813,flavonoid biosynthetic process; GO:2000022,regulation of jasmonic acid mediated signaling pathway; GO:0080167,response to karrikin	PF14226.6:non-haem dioxygenase in morphine synthesis N-terminal
gene-LOC101309056	50.63	29.37	29.37	16.76	8.02	5.53	11.03	10.15	10.27	0.271761	-1.87959	down	0.254754	-1.97282	down	NC_020495.1	22774053	22775883	+	LOC101309056	--	--	--	PREDICTED: flavonol synthase 3-like [Fragaria vesca subsp. vesca]	RecName: Full=Protein DMR6-LIKE OXYGENASE 2 {ECO:0000303|PubMed:25376907}; EC=1.14.11.- {ECO:0000255|PROSITE-ProRule:PRU00805}; AltName: Full=2-oxoglutarate (2OG)-Fe(II) oxygenase-like protein DLO2 {ECO:0000303|PubMed:25376907}; AltName: Full=Salicylate 3-hydroxylase DLO2 {ECO:0000305}; Short=S3H DLO2 {ECO:0000305}; Short=SA 3-hydroxylase DLO2 {ECO:0000305}; Short=Salicylic acid 3-hydroxylase DLO…	SubName: Full=Uncharacterized protein {ECO:0000313|EMBL:EMJ02530.1};	Iron/ascorbate family oxidoreductases	GO:0051213,dioxygenase activity; GO:0046872,metal ion binding; GO:0002229,defense response to oomycetes; GO:0046244,salicylic acid catabolic process	PF03171.20:2OG-Fe(II) oxygenase superfamily
gene-LOC101298162	2.66	24.84	33.48	101.53	112.88	287.85	409.85	608.95	569.21	24.4972	4.61454	up	7.59898	2.92581	up	NC_020497.1	1753084	1754822	-	LOC101298162	--	--	--	PREDICTED: polyketide synthase 1 [Fragaria vesca subsp. vesca]	RecName: Full=Polyketide synthase 1; Short=RiPKS1; EC=2.3.1.74; AltName: Full=Naringenin-chalcone synthase PKS1;	SubName: Full=Chalcone synthase {ECO:0000313|EMBL:BAE17124.1};	--	GO:0016210,naringenin-chalcone synthase activity; GO:0042803,protein homodimerization activity; GO:0009813,flavonoid biosynthetic process	PF00195.19:Chalcone and stilbene synthases, N-terminal domain
gene-LOC101298456	8.28	51.35	42.34	106.42	123.87	333.32	523.3	768.53	686	18.3507	4.19777	up	5.12623	2.3579	up	NC_020497.1	1757702	1759443	-	LOC101298456	--	--	--	PREDICTED: polyketide synthase 1 [Fragaria vesca subsp. vesca]	RecName: Full=Polyketide synthase 1; Short=RiPKS1; EC=2.3.1.74; AltName: Full=Naringenin-chalcone synthase PKS1;	SubName: Full=Chalcone synthase {ECO:0000313|EMBL:BAE17122.1};	--	GO:0016210,naringenin-chalcone synthase activity; GO:0042803,protein homodimerization activity; GO:0009813,flavonoid biosynthetic process	PF00195.19:Chalcone and stilbene synthases, N-terminal domain
gene-LOC101300182	17.08	89.83	83.49	250.81	264.24	540.22	530.94	394.02	448.96	6.84716	2.77551	up	5.13499	2.36036	up	NC_020491.1	8577188	8579264	-	LOC101300182	--	--	--	PREDICTED: naringenin,2-oxoglutarate 3-dioxygenase [Fragaria vesca subsp. vesca]	RecName: Full=Naringenin,2-oxoglutarate 3-dioxygenase; EC=1.14.11.9 {ECO:0000250|UniProtKB:Q7XZQ7}; AltName: Full=FHT; AltName: Full=Flavanone-3-hydroxylase; Short=F3H;	SubName: Full=Flavanone 3-hydroxylase {ECO:0000313|EMBL:AAU04792.1}; EC=1.14.11.9 {ECO:0000313|EMBL:AAU04792.1};	Iron/ascorbate family oxidoreductases	GO:0031418,L-ascorbic acid binding; GO:0046872,metal ion binding; GO:0045486,naringenin 3-dioxygenase activity; GO:0009813,flavonoid biosynthetic process	PF03171.20:2OG-Fe(II) oxygenase superfamily
gene-LOC101293459	1.76	25.59	19.89	197.44	202.42	376.9	580.69	675.41	627.23	37.8159	5.24092	up	15.2687	3.93251	up	NC_020492.1	32336421	32338659	+	LOC101293459	--	K01709 CDP-glucose 4,6-dehydratase [EC:4.2.1.45] | (GenBank) dTDP-glucose 4,6-dehydratase (A)	ko00520: Amino sugar and nucleotide sugar metabolism	dihydroflavonol 4-reductase [Fragaria vesca]	RecName: Full=Bifunctional dihydroflavonol 4-reductase/flavanone 4-reductase; AltName: Full=Dihydroflavonol 4-reductase; Short=DFR; EC=1.1.1.219 {ECO:0000269|PubMed:12667486}; AltName: Full=Flavanone 4-reductase; Short=FNR; EC=1.1.1.234 {ECO:0000269|PubMed:12667486};	SubName: Full=Dihydroflavonol 4-reductase {ECO:0000313|EMBL:AHL46446.1};	Flavonol reductase/cinnamoyl-CoA reductase	GO:0050662,coenzyme binding; GO:0045552,dihydrokaempferol 4-reductase activity; GO:0047890,flavanone 4-reductase activity; GO:0009813,flavonoid biosynthetic process	PF01370.21:NAD dependent epimerase/dehydratase family
novel.1722	9.79456	6.98767	10.4746	0.585077	0.948542	0.873538	2.07572	2.91215	2.12466	0.25027	-1.99844	down	0.0866032	-3.52944	down	NC_020494.1	11212685	11212986	.	--	--	K13082 bifunctional dihydroflavonol 4-reductase/flavanone 4-reductase [EC:1.1.1.219 1.1.1.234] | (RefSeq) dihydroflavonol 4-reductase-like protein (A)	ko00941: Flavonoid biosynthesis	hypothetical protein VITISV_011013 [Vitis vinifera]	RecName: Full=Tetraketide alpha-pyrone reductase 1; EC=1.1.1.-; AltName: Full=Protein DIHYDROFLAVONOL 4-REDUCTASE-LIKE 1;	SubName: Full=Uncharacterized protein {ECO:0000313|EMBL:CAN62117.1};	Flavonol reductase/cinnamoyl-CoA reductase	GO:0005783,endoplasmic reticulum; GO:0005634,nucleus; GO:0050662,coenzyme binding; GO:0016491,oxidoreductase activity; GO:0009555,pollen development; GO:0010584,pollen exine formation; GO:0048316,seed development; GO:0080110,sporopollenin biosynthetic process	--
gene-LOC101293749	0.39	26.39	29.22	908.95	600.53	1123.19	549.81	619.1	692.11	31.3784	4.9717	up	43.3799	5.43895	up	NC_020492.1	32340870	32343075	+	LOC101293749	--	K01709 CDP-glucose 4,6-dehydratase [EC:4.2.1.45] | (GenBank) dTDP-glucose 4,6-dehydratase (A)	ko00520: Amino sugar and nucleotide sugar metabolism	dihydroflavonol 4-reductase [Fragaria vesca]	RecName: Full=Bifunctional dihydroflavonol 4-reductase/flavanone 4-reductase; AltName: Full=Dihydroflavonol 4-reductase; Short=DFR; EC=1.1.1.219 {ECO:0000269|PubMed:12667486}; AltName: Full=Flavanone 4-reductase; Short=FNR; EC=1.1.1.234 {ECO:0000269|PubMed:12667486};	SubName: Full=Dihydroflavonol 4-reductase {ECO:0000313|EMBL:AHL46441.1};	Flavonol reductase/cinnamoyl-CoA reductase	GO:0050662,coenzyme binding; GO:0045552,dihydrokaempferol 4-reductase activity; GO:0047890,flavanone 4-reductase activity; GO:0009813,flavonoid biosynthetic process	PF01370.21:NAD dependent epimerase/dehydratase family
gene-LOC101305307	46.63	88.99	51.67	243.58	360.59	561.05	1094.48	1026.78	1018.3	15.9372	3.99432	up	5.7967	2.53523	up	NC_020497.1	19026008	19027483	-	LOC101305307	--	--	--	PREDICTED: probable chalcone--flavonone isomerase 3 [Fragaria vesca subsp. vesca]	RecName: Full=Probable chalcone--flavonone isomerase 3; Short=Chalcone isomerase 3; EC=5.5.1.6; AltName: Full=Chalcone isomerase-like 1;	RecName: Full=Chalcone-flavonone isomerase family protein {ECO:0000256|RuleBase:RU361158};	--	GO:0005783,endoplasmic reticulum; GO:0045430,chalcone isomerase activity; GO:0009813,flavonoid biosynthetic process; GO:0080167,response to karrikin	PF02431.15:Chalcone-flavanone isomerase
gene-LOC101292744	7.35	35.4	28.74	40.6	55.66	92.06	149.84	171.55	176.3	6.59378	2.7211	up	2.44819	1.29171	up	NC_020497.1	15990374	15992418	-	LOC101292744	--	--	--	PREDICTED: chalcone--flavonone isomerase 1 [Fragaria vesca subsp. vesca]	RecName: Full=Chalcone--flavonone isomerase 1; Short=Chalcone isomerase 1; EC=5.5.1.6;	RecName: Full=Chalcone-flavonone isomerase family protein {ECO:0000256|RuleBase:RU361158};	--	GO:0045430,chalcone isomerase activity; GO:0009813,flavonoid biosynthetic process	PF02431.15:Chalcone-flavanone isomerase
gene-LOC101307502	1.77	0.5	1.02	13.67	7.48	12.62	5.73	4.22	4.76	4.21742	2.07636	up	9.4214	3.23594	up	NC_020495.1	2486162	2488144	+	LOC101307502	--	K01709 CDP-glucose 4,6-dehydratase [EC:4.2.1.45] | (GenBank) dTDP-glucose 4,6-dehydratase (A)	ko00520: Amino sugar and nucleotide sugar metabolism	PREDICTED: anthocyanidin reductase-like isoform X1 [Fragaria vesca subsp. vesca]	RecName: Full=Anthocyanidin reductase ((2S)-flavan-3-ol-forming) {ECO:0000250|UniProtKB:Q5FB34}; Short=VvANR {ECO:0000250|UniProtKB:Q5FB34}; EC=1.3.1.112 {ECO:0000250|UniProtKB:Q5FB34};	SubName: Full=Uncharacterized protein {ECO:0000313|EMBL:ONI07382.1};	Flavonol reductase/cinnamoyl-CoA reductase	GO:0050662,coenzyme binding; GO:0016491,oxidoreductase activity; GO:0009813,flavonoid biosynthetic process	PF01370.21:NAD dependent epimerase/dehydratase family
gene-LOC101292386	5.69	3.7	3.74	0.86	0.83	1.98	1.71	1.87	1.45	0.361944	-1.46616	down	0.258467	-1.95195	down	NC_020493.1	13558801	13563823	+	LOC101292386	--	--	--	PREDICTED: dihydroflavonol-4-reductase [Fragaria vesca subsp. vesca]	RecName: Full=Putative anthocyanidin reductase {ECO:0000303|PubMed:16399014}; Short=GbANR {ECO:0000303|PubMed:16399014}; EC=1.3.1.- {ECO:0000250|UniProtKB:Q5FB34};	SubName: Full=Uncharacterized protein {ECO:0000313|EMBL:EMJ12713.1};	Flavonol reductase/cinnamoyl-CoA reductase	GO:0050662,coenzyme binding; GO:0016491,oxidoreductase activity; GO:0009813,flavonoid biosynthetic process	PF01370.21:NAD dependent epimerase/dehydratase family
gene-LOC101297977	25.53	32.11	23.42	3.73	5.07	2.93	4.68	10.03	7.23	0.255455	-1.96886	down	0.134604	-2.8932	down	NW_004443416.1	66746	68889	+	LOC101297977	--	--	--	PREDICTED: anthocyanidin reductase [Fragaria vesca subsp. vesca]	RecName: Full=Anthocyanidin reductase ((2S)-flavan-3-ol-forming) {ECO:0000250|UniProtKB:Q5FB34}; Short=VvANR {ECO:0000250|UniProtKB:Q5FB34}; EC=1.3.1.112 {ECO:0000250|UniProtKB:Q5FB34};	SubName: Full=Anthocyanidin reductase {ECO:0000313|EMBL:ABG76842.1};	Flavonol reductase/cinnamoyl-CoA reductase	GO:0050662,coenzyme binding; GO:0016491,oxidoreductase activity; GO:0009813,flavonoid biosynthetic process	PF01370.21:NAD dependent epimerase/dehydratase family
gene-LOC101310867	5.79	14.85	13.24	0.22	0.07	0.24	0.47	0.21	0.28	0.0269652	-5.21276	down	0.0144137	-6.11642	down	NC_020492.1	32636671	32638852	-	LOC101310867	--	--	--	PREDICTED: anthocyanidin 3-O-glucosyltransferase 5-like [Fragaria vesca subsp. vesca]	RecName: Full=Anthocyanidin 3-O-glucosyltransferase 5; EC=2.4.1.115; AltName: Full=Flavonol 3-O-glucosyltransferase 5; AltName: Full=UDP-glucose flavonoid 3-O-glucosyltransferase 5;	RecName: Full=Glycosyltransferase {ECO:0000256|RuleBase:RU362057}; EC=2.4.1.- {ECO:0000256|RuleBase:RU362057};	UDP-glucuronosyl and UDP-glucosyl transferase	GO:0047213,anthocyanidin 3-O-glucosyltransferase activity; GO:0009718,anthocyanin-containing compound biosynthetic process	PF00201.18:UDP-glucoronosyl and UDP-glucosyl transferase
gene-LOC101300000	4.06	17.73	19.79	68.42	93.82	186.36	576.76	501.08	522.9	36.4176	5.18656	up	7.76165	2.95636	up	NC_020497.1	20360656	20362545	-	LOC101300000	--	--	--	PREDICTED: anthocyanidin 3-O-glucosyltransferase 2 [Fragaria vesca subsp. vesca]	RecName: Full=Anthocyanidin 3-O-glucosyltransferase 2; EC=2.4.1.115 {ECO:0000269|PubMed:17573033}; AltName: Full=UDP-glucose flavonoid 3-O-glucosyltransferase 2 {ECO:0000312|EMBL:AAS89832.1}; Short=FaFGT {ECO:0000303|PubMed:17573033};	RecName: Full=Glycosyltransferase {ECO:0000256|RuleBase:RU362057}; EC=2.4.1.- {ECO:0000256|RuleBase:RU362057};	UDP-glucuronosyl and UDP-glucosyl transferase	GO:0047213,anthocyanidin 3-O-glucosyltransferase activity; GO:0009718,anthocyanin-containing compound biosynthetic process	PF00201.18:UDP-glucoronosyl and UDP-glucosyl transferase
gene-LOC101295404	8.01	7	4.91	3.2	3.25	2.69	1.27	2.55	3.13	0.328815	-1.60465	down	0.425585	-1.23248	down	NC_020493.1	12693578	12695513	+	LOC101295404	--	--	--	PREDICTED: anthocyanidin 3-O-glucosyltransferase 2-like [Fragaria vesca subsp. vesca]	RecName: Full=UDP-glycosyltransferase 71K2 {ECO:0000303|Ref.1}; EC=2.4.1.- {ECO:0000305}; AltName: Full=UDP-glucose:chalcone 2'-O-glucosyltransferase {ECO:0000305}; AltName: Full=UDP-glucose:flavonol 2'-O-glucosyltransferase {ECO:0000305};	RecName: Full=Glycosyltransferase {ECO:0000256|RuleBase:RU362057}; EC=2.4.1.- {ECO:0000256|RuleBase:RU362057};	UDP-glucuronosyl and UDP-glucosyl transferase	GO:0035251,UDP-glucosyltransferase activity; GO:0008152,metabolic process	PF00201.18:UDP-glucoronosyl and UDP-glucosyl transferase
