# Supplementary material for: Transcriptomic analysis reveals the mechanism underlying the anthocyanin changes in Fragaria nilgerrensis Schlecht. and its interspecific hybrids
Source: BMC Plant Biol. 2023 Jul 11;23:356. doi: 10.1186/s12870-023-04361-1 (PMC10334533; doi:10.1186/s12870-023-04361-1)
Supplement: Supplementary file 1 — Additional file 1. Table S1. All108 metabolites identified from the FN vs BF1 and FN vs BF2 comparisons. Table S2. A total of 6967 co-significant DEGs were mapped into 109 KEGG database pathways. Table S3. Sixteen structural genes were predicted to be associated with anthocyanin biosynthesis. Table S4. 39 transcription factor DEGs were predicted to be associated with anthocyanin biosynthesis. Table S5. Analysis of the correlation between 39 transcription factor DEGs and 16 structural DEGs. Table S6. Analysis of the correlation between 39 transcription factor DEGs and 16 jointly up-regulated anthocyanins. Table S7. Primers used for qRT-PCR analysis. [file 12870_2023_4361_MOESM1_ESM.zip › Table S4.xls]

## Sheet: Sheet1
Table S4 39 transcription factor DEGs were predicted to be associated with anthocyanin biosynthesis.
all_ID	FN-1	FN2	FN-3	BF1-1	BF1-2	BF1-3	BF2-1	BF2-2	BF2-3	FN_vs_BF2.FoldChange	FN_vs_BF2.log2FoldChange	FN_vs_BF2.regulated	FN_vs_BF1.FoldChange	FN_vs_BF1.log2FoldChange	FN_vs_BF1.regulated	chr	start	end	strand	gene_name	gene_description	KEGG	KEGG pathway	NR	Swissprot	Tremble	KOG	GO	Pfam
gene-LOC101303806	134.09	130.52	123.01	43.74	30.76	39.12	51.06	41.63	39.8	0.323762	-1.627	down	0.270689	-1.88529	down	NC_020495.1	10758718	10760336	+	LOC101303806	--	--	--	PREDICTED: LOW QUALITY PROTEIN: transcription factor MYB1R1 [Fragaria vesca subsp. vesca]	RecName: Full=Transcription factor MYB1R1; AltName: Full=Myb-related protein R1 {ECO:0000303|PubMed:21030505}; Short=StMYB1R-1 {ECO:0000303|PubMed:21030505};	SubName: Full=Myb transcription factor {ECO:0000313|EMBL:ABU53684.1};	--	GO:0005829,cytosol; GO:0005634,nucleus; GO:0003677,DNA binding; GO:0006355,regulation of transcription, DNA-templated; GO:0006351,transcription, DNA-templated	PF00249.31:Myb-like DNA-binding domain
gene-LOC101307024	2.16	13.64	13.93	443.04	376.79	486.49	437.83	227.07	329.92	31.7745	4.9898	up	40.6519	5.34525	up	NC_020496.1	2644865	2646845	-	LOC101307024	--	--	--	PREDICTED: transcription factor MYB114-like [Fragaria vesca subsp. vesca]	RecName: Full=Transcription factor MYB113; AltName: Full=Myb-related protein 113; Short=AtMYB113;	SubName: Full=R2R3 MYB transcription factor {ECO:0000313|EMBL:ABX79948.1};	Transcription factor, Myb superfamily	GO:0005634,nucleus; GO:0003700,DNA-binding transcription factor activity; GO:0000981,DNA-binding transcription factor activity, RNA polymerase II-specific; GO:0043565,sequence-specific DNA binding; GO:0001135,RNA polymerase II transcription regulator recruiting activity; GO:0044212,transcription regulatory region DNA binding; GO:0030154,cell differentiation; GO:0007275,multicellular organism deve…	PF00249.31:Myb-like DNA-binding domain
gene-LOC101310363	7.81	10.12	12.97	0.32	0.88	0.38	0.64	0.46	0.37	0.0448731	-4.478	down	0.0476889	-4.3902	down	NC_020492.1	6135171	6138025	+	LOC101310363	--	--	--	PREDICTED: myb-related protein Myb4 [Fragaria vesca subsp. vesca]	RecName: Full=Transcription factor MYB14 {ECO:0000303|PubMed:9839469}; AltName: Full=Myb-related protein 14 {ECO:0000303|PubMed:9839469}; Short=AtMYB14 {ECO:0000303|PubMed:9839469}; Short=MYB14At {ECO:0000303|PubMed:9839469};	SubName: Full=Putative MYB transcription factor {ECO:0000313|EMBL:CCA29106.1};	Transcription factor, Myb superfamily	GO:0005634,nucleus; GO:0003700,DNA-binding transcription factor activity; GO:0000981,DNA-binding transcription factor activity, RNA polymerase II-specific; GO:0043565,sequence-specific DNA binding; GO:0001135,RNA polymerase II transcription regulator recruiting activity; GO:0044212,transcription regulatory region DNA binding; GO:0030154,cell differentiation; GO:0045893,positive regulation of tran…	PF00249.31:Myb-like DNA-binding domain
gene-LOC101304701	12.83	12.36	12.27	31.95	36.21	33.01	35.18	41.69	31	2.7214	1.44435	up	2.50376	1.32409	up	NC_020491.1	6366024	6369781	-	LOC101304701	--	--	--	PREDICTED: telomere repeat-binding factor 4-like [Fragaria vesca subsp. vesca]	RecName: Full=Telomere repeat-binding factor 4; AltName: Full=MYB transcription factor;	SubName: Full=Putative MYB transcription factor {ECO:0000313|EMBL:CCA29094.1};	--	GO:0000784,nuclear chromosome, telomeric region; GO:0000786,nucleosome; GO:0003700,DNA-binding transcription factor activity; GO:0003691,double-stranded telomeric DNA binding; GO:0043565,sequence-specific DNA binding; GO:0006334,nucleosome assembly; GO:0009733,response to auxin; GO:0046686,response to cadmium ion; GO:0009723,response to ethylene; GO:0009753,response to jasmonic acid; GO:0009751,r…	PF00249.31:Myb-like DNA-binding domain
novel.3865	10.3073	11.2986	15.1465	0.543353	0.688777	0.494998	0.10561	0	0	0.00276147	-8.50035	down	0.0444116	-4.49292	down	NW_004443398.1	3895	4438	-	--	--	--	--	transcription factor bHLH48-like [Prunus avium]	--	SubName: Full=Uncharacterized protein {ECO:0000313|EMBL:EMJ06101.1};	--	GO:0046983,protein dimerization activity	--
gene-LOC101293132	1.54	0.79	0.94	17.01	12.78	14.25	17.64	30.04	23.26	20.4286	4.35252	up	12.4322	3.63601	up	NC_020491.1	10839398	10840523	+	LOC101293132	--	--	--	PREDICTED: transcription factor HEC2-like [Fragaria vesca subsp. vesca]	RecName: Full=Transcription factor HEC1; AltName: Full=Basic helix-loop-helix protein 88; Short=AtbHLH88; Short=bHLH 88; AltName: Full=Protein HECATE 1; AltName: Full=Transcription factor EN 118; AltName: Full=bHLH transcription factor bHLH088;	SubName: Full=Uncharacterized protein {ECO:0000313|EMBL:EMJ05157.1};	--	GO:0005634,nucleus; GO:0003700,DNA-binding transcription factor activity; GO:0046983,protein dimerization activity; GO:0043565,sequence-specific DNA binding; GO:0048462,carpel formation; GO:0045893,positive regulation of transcription, DNA-templated; GO:0010468,regulation of gene expression; GO:0006355,regulation of transcription, DNA-templated; GO:0006351,transcription, DNA-templated; GO:0010500…	PF00010.26:Helix-loop-helix DNA-binding domain
gene-LOC101310542	1.32	2.94	2.29	15.03	13.49	18.46	21.87	22.12	22.51	9.61634	3.26549	up	6.64742	2.73279	up	NC_020491.1	774071	777509	+	LOC101310542	--	--	--	PREDICTED: transcription factor bHLH66-like [Fragaria vesca subsp. vesca]	RecName: Full=Transcription factor bHLH66; AltName: Full=Basic helix-loop-helix protein 66; Short=AtbHLH66; Short=bHLH 66; AltName: Full=Transcription factor EN 95; AltName: Full=bHLH transcription factor bHLH066;	SubName: Full=Uncharacterized protein {ECO:0000313|EMBL:ONH98662.1};	--	GO:0005634,nucleus; GO:0001046,core promoter sequence-specific DNA binding; GO:0003700,DNA-binding transcription factor activity; GO:0046983,protein dimerization activity; GO:0001228,DNA-binding transcription activator activity, RNA polymerase II-specific; GO:0055046,microgametogenesis; GO:0048235,pollen sperm cell differentiation; GO:0006355,regulation of transcription, DNA-templated; GO:0080147…	PF00010.26:Helix-loop-helix DNA-binding domain
gene-LOC101301772	7.34	8.52	5.54	1.49	1.4	2.05	2.21	1.81	2.55	0.291741	-1.77724	down	0.214636	-2.22004	down	NC_020494.1	22264260	22267220	-	LOC101301772	--	--	--	PREDICTED: transcription factor bHLH79 isoform X1 [Fragaria vesca subsp. vesca]	RecName: Full=Transcription factor BHLH094 {ECO:0000305}; AltName: Full=Basic helix-loop-helix protein 94 {ECO:0000303|PubMed:16896230}; Short=OsbHLH094 {ECO:0000303|PubMed:16896230}; AltName: Full=bHLH transcription factor bHLH094 {ECO:0000305};	SubName: Full=Uncharacterized protein {ECO:0000313|EMBL:EMJ24543.1};	--	GO:0005634,nucleus; GO:0003677,DNA binding; GO:0046983,protein dimerization activity; GO:0006355,regulation of transcription, DNA-templated; GO:0006351,transcription, DNA-templated	PF00010.26:Helix-loop-helix DNA-binding domain
gene-LOC101297325	6.06	3.75	3.75	1.72	1.48	1.21	1.19	1.88	1.95	0.349218	-1.5178	down	0.30049	-1.73461	down	NC_020492.1	28949158	28956456	+	LOC101297325	--	--	--	PREDICTED: transcription factor LHW [Fragaria vesca subsp. vesca]	RecName: Full=Transcription factor LHW; AltName: Full=BHLH transcription factor delta; Short=bHLH delta; AltName: Full=Basic helix-loop-helix protein 156; Short=AtbHLH156; Short=bHLH 156; AltName: Full=Protein LONESOME HIGHWAY; AltName: Full=bHLH transcription factor bHLH156;	SubName: Full=Uncharacterized protein {ECO:0000313|EMBL:EMJ09455.1};	--	GO:0005634,nucleus; GO:0003677,DNA binding; GO:0003700,DNA-binding transcription factor activity; GO:0046983,protein dimerization activity; GO:0010078,maintenance of root meristem identity; GO:0045893,positive regulation of transcription, DNA-templated; GO:0006355,regulation of transcription, DNA-templated; GO:0048364,root development; GO:0010479,stele development; GO:0006351,transcription, DNA-t…	PF14215.6:bHLH-MYC and R2R3-MYB transcription factors N-terminal
gene-LOC101304963	0.98	0.61	0.56	0.11	0.12	0.18	0.28	0.36	0.29	0.408859	-1.29033	down	0.174116	-2.52188	down	NC_020494.1	15746466	15750424	-	LOC101304963	--	--	--	PREDICTED: transcription factor bHLH157-like isoform X1 [Fragaria vesca subsp. vesca]	RecName: Full=Transcription factor LHW; AltName: Full=BHLH transcription factor delta; Short=bHLH delta; AltName: Full=Basic helix-loop-helix protein 156; Short=AtbHLH156; Short=bHLH 156; AltName: Full=Protein LONESOME HIGHWAY; AltName: Full=bHLH transcription factor bHLH156;	SubName: Full=Uncharacterized protein {ECO:0000313|EMBL:ONI07551.1};	--	GO:0005634,nucleus; GO:0003677,DNA binding; GO:0003700,DNA-binding transcription factor activity; GO:0046983,protein dimerization activity; GO:0010078,maintenance of root meristem identity; GO:0045893,positive regulation of transcription, DNA-templated; GO:0006355,regulation of transcription, DNA-templated; GO:0048364,root development; GO:0010479,stele development; GO:0006351,transcription, DNA-t…	PF14215.6:bHLH-MYC and R2R3-MYB transcription factors N-terminal
gene-LOC101310412	48.12	88.05	84.26	7.39	7.11	5.47	1.21	1.7	1.59	0.0192689	-5.69758	down	0.0839491	-3.57434	down	NC_020495.1	2523342	2525716	-	LOC101310412	--	--	--	PREDICTED: probable WRKY transcription factor 53 [Fragaria vesca subsp. vesca]	RecName: Full=Probable WRKY transcription factor 41; AltName: Full=WRKY DNA-binding protein 41;	SubName: Full=WRKY transcription factor 27 {ECO:0000313|EMBL:APP13922.1};	--	GO:0005634,nucleus; GO:0003700,DNA-binding transcription factor activity; GO:0043565,sequence-specific DNA binding; GO:0006351,transcription, DNA-templated	PF03106.15:WRKY DNA -binding domain
gene-LOC101291727	27	30.42	42.14	6.64	6.4	6.16	6.52	4.71	6.73	0.170246	-2.5543	down	0.178028	-2.48982	down	NC_020495.1	14058553	14060307	-	LOC101291727	--	--	--	PREDICTED: probable WRKY transcription factor 11 [Fragaria vesca subsp. vesca]	RecName: Full=Probable WRKY transcription factor 11; AltName: Full=WRKY DNA-binding protein 11;	SubName: Full=Uncharacterized protein {ECO:0000313|EMBL:EMJ23400.1};	--	GO:0005634,nucleus; GO:0005516,calmodulin binding; GO:0003700,DNA-binding transcription factor activity; GO:0043565,sequence-specific DNA binding; GO:0042742,defense response to bacterium; GO:0010200,response to chitin; GO:0006351,transcription, DNA-templated	PF03106.15:WRKY DNA -binding domain
gene-LOC101296670	32.53	39.15	42.11	4.95	3.37	7.55	2.65	5.76	7.01	0.127332	-2.97334	down	0.12866	-2.95837	down	NC_020495.1	24702940	24704404	-	LOC101296670	--	--	--	PREDICTED: probable WRKY transcription factor 65 [Fragaria vesca subsp. vesca]	RecName: Full=Probable WRKY transcription factor 35; AltName: Full=WRKY DNA-binding protein 35;	SubName: Full=Uncharacterized protein {ECO:0000313|EMBL:EMJ02564.1};	--	GO:0005634,nucleus; GO:0003700,DNA-binding transcription factor activity; GO:0043565,sequence-specific DNA binding; GO:0009793,embryo development ending in seed dormancy; GO:0009555,pollen development; GO:0006351,transcription, DNA-templated	PF03106.15:WRKY DNA -binding domain
gene-LOC101307027	5.23	7.18	6.54	0.27	0.31	0.3	0.07	0.4	0.19	0.0325351	-4.94186	down	0.0431132	-4.53573	down	NC_020496.1	21039097	21040162	+	LOC101307027	--	--	--	PREDICTED: probable WRKY transcription factor 50 [Fragaria vesca subsp. vesca]	RecName: Full=Probable WRKY transcription factor 50; AltName: Full=WRKY DNA-binding protein 50;	SubName: Full=Uncharacterized protein {ECO:0000313|EMBL:ONI33128.1};	--	GO:0005634,nucleus; GO:0003700,DNA-binding transcription factor activity; GO:0043565,sequence-specific DNA binding; GO:0050832,defense response to fungus; GO:0009867,jasmonic acid mediated signaling pathway; GO:0006351,transcription, DNA-templated	PF03106.15:WRKY DNA -binding domain
gene-LOC101299520	1.5	1.35	0.49	12.07	9.48	11.83	10.89	5.67	4.47	6.03065	2.59231	up	9.29691	3.21675	up	NC_020491.1	11770138	11773994	-	LOC101299520	--	--	--	PREDICTED: probable WRKY transcription factor 13 [Fragaria vesca subsp. vesca]	RecName: Full=Probable WRKY transcription factor 13; AltName: Full=WRKY DNA-binding protein 13;	SubName: Full=DNA-binding WRKY {ECO:0000313|EMBL:OMO55888.1};	--	GO:0005634,nucleus; GO:0003700,DNA-binding transcription factor activity; GO:0000978,RNA polymerase II proximal promoter sequence-specific DNA binding; GO:0044212,transcription regulatory region DNA binding; GO:1904369,positive regulation of sclerenchyma cell differentiation; GO:0045893,positive regulation of transcription, DNA-templated; GO:1901141,regulation of lignin biosynthetic process; GO:0…	PF03106.15:WRKY DNA -binding domain
gene-LOC101306674	8.52	7.84	2.78	0.81	0.36	0.63	0.3	0.04	0.17	0.025521	-5.29217	down	0.0866616	-3.52846	down	NC_020497.1	19104994	19107275	-	LOC101306674	--	--	--	PREDICTED: probable WRKY transcription factor 70 [Fragaria vesca subsp. vesca]	RecName: Full=Probable WRKY transcription factor 70; AltName: Full=WRKY DNA-binding protein 70;	SubName: Full=WRKY transcription factor 56 {ECO:0000313|EMBL:APP13927.1};	--	GO:0005634,nucleus; GO:0003700,DNA-binding transcription factor activity; GO:0043565,sequence-specific DNA binding; GO:0042742,defense response to bacterium; GO:0050832,defense response to fungus; GO:0009864,induced systemic resistance, jasmonic acid mediated signaling pathway; GO:1900056,negative regulation of leaf senescence; GO:0045892,negative regulation of transcription, DNA-templated; GO:00…	PF03106.15:WRKY DNA -binding domain
gene-LOC101302240	0.68	0.68	1	25.29	38.86	35.99	29.71	32.79	26.88	35.6264	5.15488	up	39.2192	5.29349	up	NC_020493.1	3069001	3070969	+	LOC101302240	--	--	--	PREDICTED: NAC transcription factor 25 [Fragaria vesca subsp. vesca]	RecName: Full=NAC transcription factor 25; Short=AtNAC025;	SubName: Full=NAC family protein {ECO:0000313|EMBL:ASU89555.1};	--	GO:0005634,nucleus; GO:0003677,DNA binding; GO:0003700,DNA-binding transcription factor activity; GO:0009793,embryo development ending in seed dormancy; GO:0006351,transcription, DNA-templated	PF02365.15:No apical meristem (NAM) protein
gene-LOC101301100	27.79	24.3	23.39	1.62	1.45	0.69	1.71	1.94	2.71	0.0795857	-3.65135	down	0.0458922	-4.44561	down	NC_020494.1	17833888	17835234	+	LOC101301100	--	--	--	PREDICTED: NAC transcription factor 29-like [Fragaria vesca subsp. vesca]	RecName: Full=NAC transcription factor 29; Short=AtNAC029; AltName: Full=Protein NAC-LIKE, ACTIVATED BY AP3/PI; Short=AtNAP;	SubName: Full=Uncharacterized protein {ECO:0000313|EMBL:EMJ24523.1};	--	GO:0005634,nucleus; GO:0003677,DNA binding; GO:0003700,DNA-binding transcription factor activity; GO:0009793,embryo development ending in seed dormancy; GO:0009908,flower development; GO:0009835,fruit ripening; GO:0010150,leaf senescence; GO:0009825,multidimensional cell growth; GO:0006351,transcription, DNA-templated	PF02365.15:No apical meristem (NAM) protein
gene-LOC101305247	6.7	15.61	17.78	102.65	137.41	94.54	122.89	107.67	99.49	7.78646	2.96097	up	7.74463	2.9532	up	NC_020493.1	7037368	7039731	+	LOC101305247	--	--	--	PREDICTED: NAC domain-containing protein 8 isoform X1 [Fragaria vesca subsp. vesca]	RecName: Full=NAC domain-containing protein 73 {ECO:0000303|PubMed:15029955}; Short=ANAC073 {ECO:0000303|PubMed:15029955}; AltName: Full=Protein SECONDARY WALL-ASSOCIATED NAC DOMAIN PROTEIN 2 {ECO:0000303|PubMed:18952777};	SubName: Full=NAC transcription factor 1 {ECO:0000313|EMBL:AKC96459.1};	--	GO:0005634,nucleus; GO:0003700,DNA-binding transcription factor activity; GO:0043565,sequence-specific DNA binding; GO:0044212,transcription regulatory region DNA binding; GO:0045893,positive regulation of transcription, DNA-templated; GO:2000652,regulation of secondary cell wall biogenesis; GO:0006351,transcription, DNA-templated	PF02365.15:No apical meristem (NAM) protein
gene-LOC101294413	6.26	15.24	16.92	2.27	0.48	0.98	0.07	0.19	0.25	0.0125389	-6.31744	down	0.0884937	-3.49828	down	NC_020492.1	7531622	7533668	+	LOC101294413	--	--	--	PREDICTED: NAC transcription factor 29 [Fragaria vesca subsp. vesca]	RecName: Full=NAC domain-containing protein 22 {ECO:0000303|PubMed:15029955}; Short=ONAC022 {ECO:0000303|PubMed:15029955};	SubName: Full=NAC domain-containing protein 35-like {ECO:0000313|RefSeq:XP_018849198.1};	--	GO:0005634,nucleus; GO:0043565,sequence-specific DNA binding; GO:1901002,positive regulation of response to salt stress; GO:1902584,positive regulation of response to water deprivation; GO:0045893,positive regulation of transcription, DNA-templated; GO:0006351,transcription, DNA-templated	PF02365.15:No apical meristem (NAM) protein
gene-LOC101309271	45.64	51.09	47.36	14.51	18.62	17.48	13.67	25.23	23.27	0.406407	-1.299	down	0.326081	-1.6167	down	NC_020496.1	17228314	17236619	+	LOC101309271	--	--	--	PREDICTED: protein TOPLESS isoform X1 [Fragaria vesca subsp. vesca]	RecName: Full=Protein TOPLESS; AltName: Full=WUS-interacting protein 1;	SubName: Full=Uncharacterized protein {ECO:0000313|EMBL:EMJ16106.1};	WD40 repeat-containing protein	GO:0005829,cytosol; GO:0005634,nucleus; GO:0042802,identical protein binding; GO:0042803,protein homodimerization activity; GO:0009867,jasmonic acid mediated signaling pathway; GO:0045892,negative regulation of transcription, DNA-templated; GO:0010072,primary shoot apical meristem specification; GO:0009733,response to auxin; GO:0006351,transcription, DNA-templated; GO:0010051,xylem and phloem pat…	PF00400.32:WD domain, G-beta repeat
gene-LOC101297756	50.01	55.98	59.34	19.42	22.27	20.82	25.01	23.32	26.43	0.427257	-1.22682	down	0.350435	-1.51278	down	NC_020496.1	32194746	32198799	-	LOC101297756	--	--	--	PREDICTED: WD repeat-containing protein 55 [Fragaria vesca subsp. vesca]	RecName: Full=WD repeat-containing protein 55 {ECO:0000305}; AltName: Full=Protein WD repeat domain 55 {ECO:0000303|PubMed:22447688}; AltName: Full=Protein WDR55 homolog {ECO:0000305};	SubName: Full=Uncharacterized protein {ECO:0000313|EMBL:EMJ03465.1};	WD40 repeat protein	GO:0005737,cytoplasm; GO:0005634,nucleus; GO:0009855,determination of bilateral symmetry; GO:0080186,developmental vegetative growth; GO:0009793,embryo development ending in seed dormancy; GO:0009553,embryo sac development; GO:0009960,endosperm development; GO:0010197,polar nucleus fusion; GO:0042273,ribosomal large subunit biogenesis; GO:0006364,rRNA processing	PF00400.32:WD domain, G-beta repeat
novel.1318	0.418858	0.116009	0.089224	4.06489	4.5292	4.27478	6.07777	7.63206	6.58787	30.7203	4.94112	up	19.1569	4.25979	up	NC_020493.1	19593194	19596769	+	--	--	K14788 ribosome biogenesis protein ENP2 | (RefSeq) nucleolar protein 10 (A)	--	nucleolar protein 10-like [Prunus avium]	RecName: Full=DEAD-box ATP-dependent RNA helicase 40; EC=3.6.4.13;	SubName: Full=Uncharacterized protein {ECO:0000313|EMBL:EMJ00301.1};	WD40 repeat protein	GO:0005737,cytoplasm; GO:0005730,nucleolus; GO:0005773,vacuole; GO:0005524,ATP binding; GO:0004004,ATP-dependent RNA helicase activity; GO:0003723,RNA binding; GO:0000184,nuclear-transcribed mRNA catabolic process, nonsense-mediated decay; GO:0010501,RNA secondary structure unwinding; GO:0006364,rRNA processing	--
gene-LOC101294437	29.49	33.04	31.67	15.99	12.59	16.29	12.11	10.64	10.31	0.332163	-1.59004	down	0.44024	-1.18364	down	NC_020492.1	28645858	28651383	-	LOC101294437	--	--	--	PREDICTED: WD repeat-containing protein 44 [Fragaria vesca subsp. vesca]	RecName: Full=COMPASS-like H3K4 histone methylase component WDR5A {ECO:0000303|PubMed:19567704}; Short=AtWDR5A {ECO:0000303|PubMed:19567704};	SubName: Full=Uncharacterized protein {ECO:0000313|EMBL:ONI12829.1};	WD40 repeat-containing protein	GO:0005634,nucleus; GO:0048188,Set1C/COMPASS complex; GO:0042393,histone binding; GO:0008168,methyltransferase activity; GO:0010228,vegetative to reproductive phase transition of meristem	PF00400.32:WD domain, G-beta repeat
gene-LOC101291998	4.18	6.26	6.53	16.99	21.4	20.32	24.78	21.39	20.77	3.73237	1.90009	up	3.2085	1.6819	up	NC_020493.1	23422921	23425520	+	LOC101291998	--	--	--	PREDICTED: WD repeat-containing protein 43 [Fragaria vesca subsp. vesca]	--	SubName: Full=Uncharacterized protein {ECO:0000313|EMBL:EMJ06944.1};	WD40 repeat-containing protein	--	PF04003.12:Dip2/Utp12 Family
gene-LOC101294154	1.51	0.5	0.22	4.68	4.32	3.7	3.84	3.46	4.05	4.80853	2.2656	up	5.27309	2.39865	up	NC_020493.1	22573000	22575995	+	LOC101294154	--	--	--	PREDICTED: THO complex subunit 3-like isoform X1 [Fragaria vesca subsp. vesca]	RecName: Full=THO complex subunit 3; AltName: Full=TEX1 homolog; Short=AtTEX1;	SubName: Full=Uncharacterized protein {ECO:0000313|EMBL:EMJ06776.1};	WD40 repeat protein	GO:0080008,Cul4-RING E3 ubiquitin ligase complex; GO:0000347,THO complex; GO:0000445,THO complex part of transcription export complex; GO:0003723,RNA binding; GO:0031047,gene silencing by RNA; GO:0006406,mRNA export from nucleus; GO:0006397,mRNA processing; GO:0010267,production of ta-siRNAs involved in RNA interference; GO:0008380,RNA splicing	PF00400.32:WD domain, G-beta repeat
gene-LOC101298687	0.2	0.58	0.53	3.06	3.35	4.01	2.84	3.52	3.91	7.44454	2.89618	up	7.4116	2.88979	up	NC_020493.1	10262636	10265179	-	LOC101298687	--	--	--	PREDICTED: transcription factor TCP4 [Fragaria vesca subsp. vesca]	RecName: Full=Transcription factor TCP4; AltName: Full=Protein MATERNAL EFFECT EMBRYO ARREST 35;	SubName: Full=MdTCP4A protein {ECO:0000313|EMBL:BAJ07175.1};	--	GO:0005634,nucleus; GO:0003677,DNA binding; GO:0003700,DNA-binding transcription factor activity; GO:0030154,cell differentiation; GO:0048826,cotyledon morphogenesis; GO:0009793,embryo development ending in seed dormancy; GO:0048366,leaf development; GO:0009965,leaf morphogenesis; GO:0045962,positive regulation of development, heterochronic; GO:0006355,regulation of transcription, DNA-templated; …	PF03634.13:TCP family transcription factor
gene-LOC101301310	1.53	2.41	1.64	5.7	5.75	6.59	5.15	3.93	6.78	2.69334	1.4294	up	3.00094	1.58541	up	NC_020496.1	15460767	15463165	-	LOC101301310	--	--	--	PREDICTED: transcription factor TCP4-like [Fragaria vesca subsp. vesca]	RecName: Full=Transcription factor TCP4; AltName: Full=Protein MATERNAL EFFECT EMBRYO ARREST 35;	SubName: Full=PCF transcription factor 13 {ECO:0000313|EMBL:AQM52359.1};	--	GO:0005634,nucleus; GO:0003677,DNA binding; GO:0003700,DNA-binding transcription factor activity; GO:0030154,cell differentiation; GO:0048826,cotyledon morphogenesis; GO:0009793,embryo development ending in seed dormancy; GO:0048366,leaf development; GO:0009965,leaf morphogenesis; GO:0045962,positive regulation of development, heterochronic; GO:0006355,regulation of transcription, DNA-templated; …	PF03634.13:TCP family transcription factor
gene-LOC101307913	2.87	7.48	7.96	0.66	0.42	0.26	0.19	0.13	0.37	0.0355931	-4.81226	down	0.0671794	-3.89584	down	NC_020496.1	16460376	16463503	-	LOC101307913	--	--	--	PREDICTED: AP2-like ethylene-responsive transcription factor At1g16060 [Fragaria vesca subsp. vesca]	RecName: Full=AP2-like ethylene-responsive transcription factor At1g16060;	SubName: Full=Uncharacterized protein {ECO:0000313|EMBL:ONI16522.1};	--	GO:0005634,nucleus; GO:0003677,DNA binding; GO:0003700,DNA-binding transcription factor activity; GO:0000981,DNA-binding transcription factor activity, RNA polymerase II-specific; GO:0009873,ethylene-activated signaling pathway; GO:0007275,multicellular organism development; GO:0010187,negative regulation of seed germination; GO:1901959,positive regulation of cutin biosynthetic process; GO:004572…	PF00847.20:AP2 domain
gene-LOC101295372	0.5	1.5	1.35	6.86	7.56	8.45	7.46	3.24	4.43	4.29923	2.10408	up	6.33053	2.66233	up	NC_020497.1	19545106	19546536	+	LOC101295372	--	--	--	PREDICTED: ethylene-responsive transcription factor ERF106-like [Fragaria vesca subsp. vesca]	RecName: Full=Ethylene-responsive transcription factor ERF106;	SubName: Full=Ethylenr reponse factor ERF3 {ECO:0000313|EMBL:AFG26328.1};	--	GO:0005634,nucleus; GO:0003677,DNA binding; GO:0003700,DNA-binding transcription factor activity; GO:0009873,ethylene-activated signaling pathway; GO:0006351,transcription, DNA-templated	PF00847.20:AP2 domain
gene-LOC101292270	7.47	4.25	3.75	17.44	21.41	23.74	17.46	18.53	15.98	3.17745	1.66787	up	3.75251	1.90786	up	NC_020492.1	14037028	14040006	+	LOC101292270	--	--	--	PREDICTED: uncharacterized protein LOC101292270 [Fragaria vesca subsp. vesca]	--	SubName: Full=Uncharacterized protein {ECO:0000313|EMBL:ONH90074.1};	Uncharacterized conserved protein	GO:0016021,integral component of membrane	PF14360.6:PAP2 superfamily C-terminal
gene-LOC101291611	36.36	53.32	37.23	16.49	24.65	20.98	11.82	9.91	12.46	0.255581	-1.96815	down	0.456155	-1.1324	down	NC_020493.1	20376538	20378077	+	LOC101291611	--	--	--	PREDICTED: pathogenesis-related genes transcriptional activator PTI6-like [Fragaria vesca subsp. vesca]	RecName: Full=Pathogenesis-related genes transcriptional activator PTI6; AltName: Full=PTO-interacting protein 6;	SubName: Full=AP2/EREBP family transcription factor-like protein 23 {ECO:0000313|EMBL:ALD84490.1};	--	GO:0005634,nucleus; GO:0003677,DNA binding; GO:0003700,DNA-binding transcription factor activity; GO:0006952,defense response; GO:0006351,transcription, DNA-templated	PF00847.20:AP2 domain
gene-LOC101297295	0.88	0.57	0.89	0	0.11	0.03	0.29	0	0.08	0.151768	-2.72006	down	0.0544295	-4.19947	down	NC_020497.1	21844456	21846426	-	LOC101297295	--	--	--	PREDICTED: ethylene-responsive transcription factor CRF4 [Fragaria vesca subsp. vesca]	RecName: Full=Ethylene-responsive transcription factor CRF4; AltName: Full=Protein CYTOKININ RESPONSE FACTOR 4;	SubName: Full=AP2 domain class transcription factor {ECO:0000313|EMBL:ADE41106.1};	--	GO:0005737,cytoplasm; GO:0005634,nucleus; GO:0003677,DNA binding; GO:0003700,DNA-binding transcription factor activity; GO:0009736,cytokinin-activated signaling pathway; GO:0009873,ethylene-activated signaling pathway; GO:0048366,leaf development; GO:0006351,transcription, DNA-templated	PF00847.20:AP2 domain
gene-LOC101298019	1.98	0.98	0.97	0.04	0.04	0.25	0.08	0	0	0.0189085	-5.72482	down	0.0782561	-3.67565	down	NC_020495.1	876105	877557	-	LOC101298019	--	--	--	PREDICTED: dehydration-responsive element-binding protein 1E [Fragaria vesca subsp. vesca]	RecName: Full=Dehydration-responsive element-binding protein 1B {ECO:0000303|PubMed:9707537}; Short=Protein DREB1B {ECO:0000303|PubMed:9707537}; AltName: Full=C-repeat/dehydration-responsive element-binding factor 1 {ECO:0000303|PubMed:9023378}; Short=C-repeat-binding factor 1 {ECO:0000303|PubMed:9023378}; Short=CRT/DRE-binding factor 1 {ECO:0000303|PubMed:9023378};	SubName: Full=Dehydration-responsive element-binding protein 1A {ECO:0000313|EMBL:ACI42859.1};	--	GO:0005634,nucleus; GO:0003677,DNA binding; GO:0003700,DNA-binding transcription factor activity; GO:0009631,cold acclimation; GO:0045893,positive regulation of transcription, DNA-templated; GO:0009409,response to cold; GO:0006351,transcription, DNA-templated	PF00847.20:AP2 domain
gene-LOC101304126	6.44	4.97	2.91	2.57	2.2	0.62	0.05	0.21	0	0.0173382	-5.84991	down	0.349279	-1.51755	down	NC_020491.1	7059044	7060131	+	LOC101304126	--	--	--	PREDICTED: ethylene-responsive transcription factor ERF017 [Fragaria vesca subsp. vesca]	RecName: Full=Ethylene-responsive transcription factor ERF017;	SubName: Full=Uncharacterized protein {ECO:0000313|EMBL:EMJ05928.1};	--	GO:0005634,nucleus; GO:0003677,DNA binding; GO:0003700,DNA-binding transcription factor activity; GO:0009873,ethylene-activated signaling pathway; GO:0006351,transcription, DNA-templated	PF00847.20:AP2 domain
gene-LOC101305654	3.42	2.8	3.09	0.34	0.17	0.42	0	0.29	0.1	0.0396721	-4.65573	down	0.0919964	-3.44228	down	NC_020494.1	16269706	16271300	-	LOC101305654	--	--	--	PREDICTED: AP2/ERF and B3 domain-containing transcription repressor TEM1-like [Fragaria vesca subsp. vesca]	RecName: Full=AP2/ERF and B3 domain-containing transcription repressor TEM1; AltName: Full=Protein TEMPRANILLO 1; AltName: Full=RAV1-like ethylene-responsive transcription factor TEM1;	SubName: Full=Uncharacterized protein {ECO:0000313|EMBL:ESR50974.1};	--	GO:0005634,nucleus; GO:0003677,DNA binding; GO:0003700,DNA-binding transcription factor activity; GO:0009873,ethylene-activated signaling pathway; GO:0048573,photoperiodism, flowering; GO:0006351,transcription, DNA-templated	PF02362.21:B3 DNA binding domain
gene-LOC101306588	0	0	0	1.26	0.92	1.24	1.13	1.15	1.24	153.789392945024	7.26481	up	145.715	7.18701	up	NW_004443446.1	541498	543006	-	LOC101306588	--	--	--	PREDICTED: AP2/ERF and B3 domain-containing transcription factor At1g50680-like [Fragaria vesca subsp. vesca]	RecName: Full=AP2/ERF and B3 domain-containing transcription factor At1g50680; AltName: Full=RAV1-like ethylene-responsive transcription factor At1g50680;	SubName: Full=AP2/ERF and B3 domain-containing transcription factor At1g50680-like {ECO:0000313|RefSeq:XP_018850320.1, ECO:0000313|RefSeq:XP_018850321.1, ECO:0000313|RefSeq:XP_018850322.1};	--	GO:0005634,nucleus; GO:0003677,DNA binding; GO:0003700,DNA-binding transcription factor activity; GO:0009873,ethylene-activated signaling pathway; GO:0006351,transcription, DNA-templated	PF02362.21:B3 DNA binding domain
gene-LOC101297428	29.65	20.42	16.35	2.51	3.11	2.29	4.25	6.09	1.58	0.169927	-2.55701	down	0.110516	-3.17767	down	NC_020494.1	14859686	14861631	-	LOC101297428	--	--	--	PREDICTED: transcription factor HY5-like isoform X1 [Fragaria vesca subsp. vesca]	RecName: Full=Transcription factor HY5-like; AltName: Full=HY5 homolog; AltName: Full=bZIP transcription factor 64 {ECO:0000303|PubMed:11906833}; Short=AtbZIP64 {ECO:0000303|PubMed:11906833};	SubName: Full=transcription factor HY5-like {ECO:0000313|RefSeq:XP_004514285.2};	Transcriptional activator FOSB/c-Fos and related bZIP transcription factors	GO:0005634,nucleus; GO:0003700,DNA-binding transcription factor activity; GO:0000977,RNA polymerase II regulatory region sequence-specific DNA binding; GO:0009585,red, far-red light phototransduction; GO:0006355,regulation of transcription, DNA-templated; GO:0080167,response to karrikin; GO:0010224,response to UV-B; GO:0006351,transcription, DNA-templated	PF00170.21:bZIP transcription factor
gene-LOC101314818	20.65	22.49	22.67	12.15	13.79	9.04	9.62	11.64	6.98	0.405703	-1.3015	down	0.492781	-1.02098	down	NC_020492.1	24251575	24254480	-	LOC101314818	--	--	--	PREDICTED: transcription factor HY5 [Fragaria vesca subsp. vesca]	RecName: Full=Transcription factor HY5; AltName: Full=Protein LONG HYPOCOTYL 5; AltName: Full=bZIP transcription factor 56; Short=AtbZIP56;	SubName: Full=Transcription factor HY5 {ECO:0000313|EMBL:AKG58815.1};	Transcriptional activator FOSB/c-Fos and related bZIP transcription factors	GO:0005634,nucleus; GO:0032993,protein-DNA complex; GO:0003677,DNA binding; GO:0003700,DNA-binding transcription factor activity; GO:0003690,double-stranded DNA binding; GO:0000977,RNA polymerase II regulatory region sequence-specific DNA binding; GO:0043565,sequence-specific DNA binding; GO:0044212,transcription regulatory region DNA binding; GO:0009738,abscisic acid-activated signaling pathway;…	PF00170.21:bZIP transcription factor
