# Supplementary material for: Transcriptomic analysis reveals the mechanism underlying the anthocyanin changes in Fragaria nilgerrensis Schlecht. and its interspecific hybrids
Source: BMC Plant Biol. 2023 Jul 11;23:356. doi: 10.1186/s12870-023-04361-1 (PMC10334533; doi:10.1186/s12870-023-04361-1)
Supplement: Supplementary file 1 — Additional file 1. Table S1. All108 metabolites identified from the FN vs BF1 and FN vs BF2 comparisons. Table S2. A total of 6967 co-significant DEGs were mapped into 109 KEGG database pathways. Table S3. Sixteen structural genes were predicted to be associated with anthocyanin biosynthesis. Table S4. 39 transcription factor DEGs were predicted to be associated with anthocyanin biosynthesis. Table S5. Analysis of the correlation between 39 transcription factor DEGs and 16 structural DEGs. Table S6. Analysis of the correlation between 39 transcription factor DEGs and 16 jointly up-regulated anthocyanins. Table S7. Primers used for qRT-PCR analysis. [file 12870_2023_4361_MOESM1_ESM.zip › Table S5.xls]

## Sheet: correlation
Table S5 Analysis of the correlation between 39 transcription factor DEGs and 16 structural DEGs.
all_ID	gene-LOC101303806	gene-LOC101307024	gene-LOC101310363	gene-LOC101304701	novel.3865	gene-LOC101293132	gene-LOC101310542	gene-LOC101301772	gene-LOC101297325	gene-LOC101304963	gene-LOC101310412	gene-LOC101291727	gene-LOC101296670	gene-LOC101307027	gene-LOC101299520	gene-LOC101306674	gene-LOC101302240	gene-LOC101301100	gene-LOC101305247	gene-LOC101294413	gene-LOC101309271	gene-LOC101297756	novel.1318	gene-LOC101294437	gene-LOC101291998	gene-LOC101294154	gene-LOC101298687	gene-LOC101301310	gene-LOC101307913	gene-LOC101295372	gene-LOC101292270	gene-LOC101291611	gene-LOC101297295	gene-LOC101298019	gene-LOC101304126	gene-LOC101305654	gene-LOC101306588	gene-LOC101297428	gene-LOC101314818
gene-LOC101309876	0.985778	-0.931897	0.905264	-0.922932	0.920308	-0.792816	-0.863885	0.951637	0.938315	0.949175	0.869905	0.898348	0.931635	0.93445	-0.854692	0.899188	-0.956736	0.986196	-0.944365	0.798674	0.938265	0.951706	-0.829703	0.904787	-0.918761	-0.920465	-0.963937	-0.922977	0.802094	-0.882169	-0.929818	0.800748	0.952815	0.931429	0.807458	0.96541	-0.954958	0.967425	0.876278
gene-LOC101309056	0.909597	-0.831608	0.766221	-0.859834	0.808812	-0.747578	-0.856827	0.852786	0.980235	0.930328	0.719788	0.772719	0.809277	0.809964	-0.716061	0.901852	-0.899557	0.925289	-0.884212	0.633582	0.813575	0.809557	-0.803983	0.829402	-0.911771	-0.743659	-0.91714	-0.855542	0.62062	-0.810392	-0.822787	0.694856	0.878602	0.962057	0.90244	0.916378	-0.862302	0.961509	0.810801
gene-LOC101298162	-0.654748	0.459841	-0.662698	0.727742	-0.692668	0.89955	0.883537	-0.591443	-0.583802	-0.409857	-0.686408	-0.665413	-0.648115	-0.674311	0.2661	-0.65895	0.621565	-0.667223	0.604311	-0.652233	-0.539665	-0.600835	0.897928	-0.781273	0.746124	0.539587	0.724822	0.546377	-0.626905	0.295039	0.545997	-0.791467	-0.636691	-0.654557	-0.842994	-0.701565	0.712491	-0.615182	-0.785309
gene-LOC101298456	-0.622548	0.425364	-0.63565	0.709118	-0.667546	0.886761	0.866202	-0.559015	-0.560682	-0.376937	-0.658936	-0.64135	-0.621946	-0.644442	0.237298	-0.630745	0.593248	-0.638392	0.580648	-0.62762	-0.509362	-0.57026	0.884567	-0.757694	0.72678	0.506221	0.691601	0.506229	-0.600768	0.262043	0.513552	-0.770032	-0.608627	-0.632571	-0.826125	-0.676239	0.682495	-0.583077	-0.756247
gene-LOC101300182	-0.827583	0.836246	-0.813081	0.816061	-0.836682	0.772624	0.935346	-0.76851	-0.849443	-0.709961	-0.80674	-0.806448	-0.817804	-0.837604	0.705911	-0.792187	0.832483	-0.865733	0.789321	-0.75518	-0.822381	-0.800598	0.847517	-0.836165	0.910723	0.728799	0.876927	0.824024	-0.744214	0.762273	0.81298	-0.799932	-0.772267	-0.786593	-0.915183	-0.868388	0.877022	-0.830997	-0.924182
gene-LOC101293459	-0.744252	0.594706	-0.758115	0.811968	-0.787313	0.923666	0.94577	-0.687261	-0.686435	-0.516658	-0.77679	-0.759655	-0.756108	-0.772851	0.424323	-0.730189	0.717961	-0.766009	0.717025	-0.73936	-0.670361	-0.705636	0.946336	-0.857107	0.844915	0.649397	0.790919	0.637303	-0.716481	0.446128	0.648433	-0.855944	-0.708391	-0.731842	-0.888362	-0.799675	0.800259	-0.702607	-0.858257
novel.1722	0.947381	-0.940876	0.93653	-0.890722	0.949886	-0.750632	-0.8468	0.863448	0.901663	0.902453	0.867834	0.941283	0.938937	0.917599	-0.883503	0.770981	-0.926848	0.956893	-0.924149	0.825702	0.931531	0.954729	-0.800945	0.878619	-0.89925	-0.935249	-0.930354	-0.937168	0.824599	-0.894909	-0.918157	0.731207	0.962607	0.882129	0.713722	0.956931	-0.93949	0.90813	0.875387
gene-LOC101293749	-0.898975	0.931216	-0.874904	0.812702	-0.869668	0.707844	0.803395	-0.862257	-0.833898	-0.847538	-0.837267	-0.856566	-0.857352	-0.882322	0.871148	-0.780758	0.87041	-0.909045	0.793	-0.774062	-0.893581	-0.9175	0.719747	-0.795362	0.802884	0.868071	0.924094	0.911875	-0.793981	0.863507	0.915701	-0.74952	-0.90523	-0.784601	-0.720323	-0.863756	0.93166	-0.874948	-0.874945
gene-LOC101305307	-0.694066	0.56732	-0.71718	0.769176	-0.749992	0.865559	0.917774	-0.635348	-0.658052	-0.468965	-0.74151	-0.720578	-0.725431	-0.734398	0.398131	-0.687448	0.678579	-0.721547	0.699387	-0.713157	-0.643853	-0.654031	0.915519	-0.826964	0.835161	0.607846	0.730994	0.598458	-0.683818	0.43449	0.599796	-0.819026	-0.634538	-0.690916	-0.866134	-0.768872	0.746795	-0.657197	-0.826246
gene-LOC101292744	-0.653929	0.483896	-0.650166	0.718208	-0.689054	0.866344	0.889845	-0.581762	-0.628607	-0.444445	-0.665605	-0.655913	-0.649223	-0.665887	0.285299	-0.668948	0.623014	-0.675165	0.63095	-0.628363	-0.553007	-0.58634	0.890759	-0.779717	0.776121	0.532815	0.715437	0.567323	-0.596646	0.338187	0.530533	-0.766392	-0.623801	-0.68785	-0.866473	-0.72174	0.704963	-0.640858	-0.785782
gene-LOC101307502	-0.7291	0.868743	-0.724435	0.616637	-0.699567	0.430557	0.530781	-0.740089	-0.670468	-0.765622	-0.681502	-0.697557	-0.715275	-0.729894	0.908577	-0.596204	0.699671	-0.742779	0.644103	-0.623542	-0.81233	-0.800122	0.436668	-0.573763	0.584685	0.782173	0.70661	0.768379	-0.662984	0.848566	0.791276	-0.555656	-0.737516	-0.590104	-0.427101	-0.67744	0.761756	-0.707758	-0.652191
gene-LOC101292386	0.923502	-0.855764	0.796769	-0.847886	0.829843	-0.730191	-0.79637	0.89026	0.946718	0.975724	0.743486	0.795471	0.85045	0.837124	-0.77039	0.886425	-0.865737	0.930693	-0.920567	0.653486	0.865244	0.849873	-0.769017	0.839261	-0.87209	-0.844385	-0.876734	-0.865086	0.648672	-0.820647	-0.788751	0.709008	0.89715	0.973496	0.780366	0.93064	-0.874466	0.966517	0.774344
gene-LOC101297977	0.957453	-0.959543	0.913775	-0.895058	0.911453	-0.756324	-0.858628	0.971781	0.862207	0.862607	0.929748	0.886442	0.948099	0.96927	-0.887999	0.896186	-0.931902	0.959351	-0.926491	0.866944	0.983117	0.953869	-0.817056	0.912975	-0.914844	-0.943066	-0.920333	-0.897416	0.877091	-0.899297	-0.934086	0.885804	0.846513	0.828509	0.794133	0.933962	-0.950144	0.912018	0.908556
gene-LOC101310867	0.89363	-0.84247	0.959746	-0.888965	0.938513	-0.804536	-0.836379	0.879844	0.662217	0.642853	0.991258	0.939417	0.954339	0.96714	-0.778153	0.726553	-0.885626	0.873945	-0.863051	0.985825	0.914284	0.949889	-0.850576	0.926556	-0.850343	-0.953147	-0.862972	-0.802027	0.992023	-0.741027	-0.916348	0.902246	0.803249	0.659117	0.650569	0.866075	-0.901116	0.733945	0.895973
gene-LOC101300000	-0.589288	0.463709	-0.621145	0.675383	-0.655917	0.813658	0.856054	-0.541557	-0.565972	-0.36584	-0.655841	-0.622517	-0.632871	-0.642787	0.288803	-0.615489	0.561559	-0.622241	0.607263	-0.628295	-0.551239	-0.547233	0.858729	-0.750751	0.754671	0.513124	0.624662	0.496053	-0.596554	0.320638	0.472302	-0.772111	-0.524599	-0.613518	-0.815162	-0.680571	0.657284	-0.567181	-0.751484
gene-LOC101295404	0.885044	-0.850133	0.772937	-0.87759	0.805083	-0.7876	-0.896387	0.913033	0.93776	0.859243	0.786909	0.758775	0.843649	0.858477	-0.758457	0.957126	-0.861086	0.921032	-0.893836	0.689164	0.883005	0.817678	-0.849348	0.864844	-0.939596	-0.767284	-0.854265	-0.770679	0.68578	-0.798221	-0.790164	0.856621	0.774218	0.914144	0.94481	0.910871	-0.881915	0.927865	0.837754

## Sheet: Pvalue
all_ID	gene-LOC101303806	gene-LOC101307024	gene-LOC101310363	gene-LOC101304701	novel.3865	gene-LOC101293132	gene-LOC101310542	gene-LOC101301772	gene-LOC101297325	gene-LOC101304963	gene-LOC101310412	gene-LOC101291727	gene-LOC101296670	gene-LOC101307027	gene-LOC101299520	gene-LOC101306674	gene-LOC101302240	gene-LOC101301100	gene-LOC101305247	gene-LOC101294413	gene-LOC101309271	gene-LOC101297756	novel.1318	gene-LOC101294437	gene-LOC101291998	gene-LOC101294154	gene-LOC101298687	gene-LOC101301310	gene-LOC101307913	gene-LOC101295372	gene-LOC101292270	gene-LOC101291611	gene-LOC101297295	gene-LOC101298019	gene-LOC101304126	gene-LOC101305654	gene-LOC101306588	gene-LOC101297428	gene-LOC101314818
gene-LOC101309876	1.1141e-06	0.000253803	0.000784593	0.000387794	0.000434853	0.010812	0.00267477	7.81132e-05	0.000180643	9.2716e-05	0.0022972	0.000997053	0.000257175	0.000222609	0.00333081	0.000969348	5.3157e-05	1.00396e-06	0.000126629	0.00983953	0.000181147	7.7731e-05	0.00565695	0.000798113	0.000464418	0.000431943	2.83086e-05	0.00038701	0.00930012	0.00164479	0.000281388	0.00950998	7.17415e-05	0.00025984	0.00849483	2.44994e-05	6.10983e-05	1.98976e-05	0.0019394
gene-LOC101309056	0.000668929	0.00544928	0.0160433	0.00295168	0.0082992	0.0205732	0.00316955	0.00347944	3.50572e-06	0.000274449	0.0287809	0.0146364	0.00823285	0.00813528	0.030022	0.000884999	0.000957332	0.000348664	0.00155035	0.0669452	0.00763572	0.00819298	0.00901078	0.00569019	0.000615624	0.0216223	0.000496862	0.00326597	0.0745178	0.00807498	0.00645621	0.0377507	0.00181918	3.37574e-05	0.000867082	0.000512634	0.00278073	3.54749e-05	0.00801759
gene-LOC101298162	0.055654	0.212988	0.0517494	0.0262455	0.0386144	0.000957551	0.00158111	0.09345	0.0988484	0.273273	0.0411555	0.0504568	0.0590517	0.0463666	0.488883	0.0535677	0.0739488	0.0496067	0.0847738	0.0569273	0.133706	0.0870664	0.00101112	0.0129136	0.0209586	0.133773	0.0271585	0.127997	0.0707827	0.440861	0.128317	0.0110447	0.065204	0.0557504	0.00431541	0.0351805	0.0312432	0.0778466	0.0121501
gene-LOC101298456	0.0733593	0.253707	0.0657836	0.0324263	0.0494564	0.00143788	0.00252476	0.117647	0.116321	0.317316	0.0535747	0.0626487	0.0737201	0.0609879	0.538694	0.0685593	0.0922017	0.0642633	0.101131	0.0703653	0.161325	0.108874	0.00153433	0.0180224	0.026544	0.164361	0.0390399	0.164353	0.087111	0.495781	0.157325	0.0152077	0.0819799	0.0675176	0.00606147	0.0455092	0.0427977	0.0993705	0.0183738
gene-LOC101300182	0.00589425	0.00496551	0.00770276	0.00730412	0.00492158	0.0146563	0.000212322	0.0155377	0.00375103	0.0321279	0.00859971	0.0086427	0.00707752	0.00482963	0.033578	0.0109201	0.00535566	0.00255465	0.0114218	0.0186357	0.00650537	0.00953356	0.00391388	0.00497364	0.000640944	0.0259203	0.00190531	0.00630791	0.0214716	0.0169406	0.00771648	0.0096387	0.0147314	0.0119138	0.000538099	0.00238867	0.00190036	0.00551527	0.000366679
gene-LOC101293459	0.0214613	0.0912007	0.0179213	0.00785535	0.0117825	0.000375289	0.000115943	0.0408033	0.0411445	0.154399	0.0137985	0.0175538	0.0184077	0.0146087	0.254997	0.0254962	0.0293849	0.0160906	0.0296977	0.022813	0.0481552	0.0336779	0.000111831	0.00314884	0.0041416	0.058385	0.0111402	0.0648647	0.0298805	0.22872	0.0588857	0.00323555	0.0326852	0.0249981	0.00137018	0.00967957	0.00958696	0.0347919	0.0030646
novel.1722	0.000104495	0.000156126	0.000199262	0.00127447	8.83176e-05	0.0197795	0.00397572	0.00270374	0.000890784	0.000866696	0.00242266	0.00015246	0.000174463	0.000487522	0.0015827	0.0150042	0.000324359	5.2495e-05	0.000367226	0.00611056	0.000258515	6.21783e-05	0.00947901	0.00181833	0.000967321	0.000213417	0.000274094	0.000192462	0.00623981	0.0011163	0.000476328	0.0251888	3.2092e-05	0.00164669	0.0308184	5.23358e-05	0.000169079	0.000706645	0.00198694
gene-LOC101293749	0.000976305	0.000262623	0.00201303	0.00775446	0.00231135	0.0328808	0.00910021	0.00278379	0.00520658	0.0039121	0.00486307	0.003189	0.00313078	0.00163759	0.00222413	0.0130131	0.00226731	0.000682953	0.0107805	0.0143562	0.00116491	0.000489526	0.0287944	0.0103817	0.00917838	0.00240805	0.000368132	0.000613157	0.0106136	0.00269987	0.000526963	0.0200661	0.000785549	0.0122817	0.0286057	0.00268335	0.000256858	0.00201068	0.00201081
gene-LOC101305307	0.038061	0.111128	0.029646	0.0153927	0.0199441	0.00256584	0.000483978	0.0659526	0.0540095	0.202861	0.0222124	0.0285224	0.0269663	0.0242404	0.288573	0.040726	0.0444822	0.0282069	0.036002	0.0310129	0.0613021	0.0560153	0.000530861	0.0059649	0.00507591	0.0824812	0.0252529	0.0886559	0.0422378	0.242553	0.0877587	0.00692152	0.0664066	0.0393148	0.00252911	0.0154589	0.0207801	0.0544321	0.00604739
gene-LOC101292744	0.0560669	0.186881	0.0579876	0.029303	0.0400686	0.00251575	0.00130946	0.100322	0.0697919	0.230694	0.0503665	0.0550708	0.0584752	0.0502335	0.456786	0.0488055	0.073081	0.0459854	0.068442	0.0699335	0.122502	0.0970348	0.00127301	0.0132161	0.0139339	0.139685	0.0302332	0.111126	0.0898796	0.373382	0.14171	0.0160052	0.0726127	0.040561	0.00250758	0.0281445	0.0339233	0.0629154	0.0120627
gene-LOC101307502	0.025828	0.00236704	0.027281	0.0769471	0.0359338	0.247327	0.141489	0.0226083	0.0481061	0.0161774	0.0432208	0.0367018	0.0302881	0.0255859	0.000694988	0.0901797	0.0358943	0.0218626	0.0611683	0.0727662	0.00780556	0.00960861	0.239931	0.106224	0.0982152	0.0127406	0.0333245	0.0155666	0.0516121	0.00382458	0.0110779	0.120347	0.0233369	0.0943827	0.251563	0.0449803	0.0170605	0.0329113	0.0569486
gene-LOC101292386	0.000378067	0.00324916	0.010149	0.00388234	0.00564146	0.0254955	0.0102146	0.00129283	0.000109108	7.16752e-06	0.0216694	0.0103636	0.00366769	0.00487735	0.0151307	0.00145233	0.0025544	0.000269539	0.000430043	0.0562908	0.00258607	0.00371525	0.0154273	0.00466736	0.00216982	0.00418907	0.00191539	0.00259628	0.0587614	0.00671831	0.0115236	0.0324656	0.00103756	9.72502e-06	0.0130893	0.000270251	0.00203693	2.18887e-05	0.0142979
gene-LOC101297977	5.01728e-05	4.21524e-05	0.000569211	0.00111094	0.000623226	0.0183549	0.00303778	1.20915e-05	0.00278722	0.00276012	0.000282363	0.00145163	9.96631e-05	1.62543e-05	0.00138534	0.00107093	0.000253749	4.28471e-05	0.000329825	0.002478	2.02498e-06	6.63541e-05	0.0071741	0.00058743	0.000545465	0.000137107	0.000434399	0.00102846	0.00189676	0.000965802	0.000226885	0.00147938	0.00400071	0.0057898	0.010588	0.000228343	8.67568e-05	0.000609782	0.000695544
gene-LOC101310867	0.00116309	0.00436366	4.14252e-05	0.00134525	0.000178657	0.00892738	0.00495207	0.00175708	0.0519807	0.0618374	2.03955e-07	0.000169789	6.40498e-05	2.05076e-05	0.0135252	0.0266149	0.00148723	0.00206554	0.00273024	1.10128e-06	0.000557828	8.82978e-05	0.00365739	0.000328825	0.00367651	7.00103e-05	0.0027356	0.00931044	1.48106e-07	0.0223464	0.000513273	0.000872975	0.00912255	0.053486	0.05778	0.00253286	0.000907766	0.0243735	0.00107842
gene-LOC101300000	0.0949537	0.208662	0.0742011	0.0458885	0.0550685	0.00762449	0.00322728	0.132082	0.112171	0.332914	0.0551067	0.0733776	0.0673476	0.0618731	0.451029	0.0776564	0.115626	0.073543	0.0828567	0.069973	0.123954	0.12728	0.00303049	0.0197491	0.0187613	0.157732	0.0721017	0.174414	0.089942	0.400207	0.199226	0.0147643	0.147059	0.0788836	0.00742289	0.0436202	0.0543892	0.111235	0.0195618
gene-LOC101295404	0.001513	0.00369376	0.0145905	0.00187087	0.00884529	0.0117305	0.00106392	0.000586097	0.000186299	0.00299369	0.011856	0.017763	0.00425559	0.00304869	0.0178391	5.15209e-05	0.00286411	0.000421487	0.00115547	0.0400237	0.00160568	0.00709375	0.00375893	0.00261196	0.000168069	0.0158073	0.00336371	0.0150687	0.0414163	0.00991256	0.0112727	0.00318489	0.014324	0.000560945	0.000123168	0.000637309	0.00165681	0.000309162	0.0048148
