# Supplementary material for: Transcriptomic analysis reveals the mechanism underlying the anthocyanin changes in Fragaria nilgerrensis Schlecht. and its interspecific hybrids
Source: BMC Plant Biol. 2023 Jul 11;23:356. doi: 10.1186/s12870-023-04361-1 (PMC10334533; doi:10.1186/s12870-023-04361-1)
Supplement: Supplementary file 1 — Additional file 1. Table S1. All108 metabolites identified from the FN vs BF1 and FN vs BF2 comparisons. Table S2. A total of 6967 co-significant DEGs were mapped into 109 KEGG database pathways. Table S3. Sixteen structural genes were predicted to be associated with anthocyanin biosynthesis. Table S4. 39 transcription factor DEGs were predicted to be associated with anthocyanin biosynthesis. Table S5. Analysis of the correlation between 39 transcription factor DEGs and 16 structural DEGs. Table S6. Analysis of the correlation between 39 transcription factor DEGs and 16 jointly up-regulated anthocyanins. Table S7. Primers used for qRT-PCR analysis. [file 12870_2023_4361_MOESM1_ESM.zip › Table S6.xls]

## Sheet: correlation
Table S6 Analysis of the correlation between 39 transcription factor DEGs and 16 jointly up-regulated anthocyanins.
Compounds	gene-LOC101303806	gene-LOC101307024	gene-LOC101310363	gene-LOC101304701	novel.3865	gene-LOC101293132	gene-LOC101310542	gene-LOC101301772	gene-LOC101297325	gene-LOC101304963	gene-LOC101310412	gene-LOC101291727	gene-LOC101296670	gene-LOC101307027	gene-LOC101299520	gene-LOC101306674	gene-LOC101302240	gene-LOC101301100	gene-LOC101305247	gene-LOC101294413	gene-LOC101309271	gene-LOC101297756	novel.1318	gene-LOC101294437	gene-LOC101291998	gene-LOC101294154	gene-LOC101298687	gene-LOC101301310	gene-LOC101307913	gene-LOC101295372	gene-LOC101292270	gene-LOC101291611	gene-LOC101297295	gene-LOC101298019	gene-LOC101304126	gene-LOC101305654	gene-LOC101306588	gene-LOC101297428	gene-LOC101314818
Pelargonidin-3-O-galactoside	-0.845666	0.89877	-0.853969	0.818064	-0.870489	0.686395	0.869156	-0.813355	-0.830636	-0.746119	-0.858851	-0.841827	-0.896818	-0.887837	0.809433	-0.774822	0.840163	-0.875223	0.895191	-0.823444	-0.919358	-0.842574	0.810696	-0.87327	0.934632	0.847978	0.807529	0.835727	-0.809815	0.855608	0.808479	-0.808337	-0.722736	-0.776292	-0.791399	-0.903088	0.858855	-0.821433	-0.887071
Pelargonidin-3-O-glucoside	-0.971832	0.876171	-0.943332	0.940002	-0.955258	0.87077	0.94477	-0.904435	-0.863407	-0.807192	-0.933865	-0.938247	-0.944645	-0.957968	0.744449	-0.85694	0.96458	-0.962142	0.919855	-0.895423	-0.899804	-0.941717	0.923858	-0.962292	0.952197	0.902032	0.988994	0.915015	-0.886115	0.793593	0.941599	-0.863212	-0.919462	-0.859175	-0.860163	-0.959208	0.955851	-0.901888	-0.957586
Pelargonidin-3-O-rutinoside	-0.977095	0.907945	-0.948689	0.956341	-0.960254	0.865145	0.946007	-0.925148	-0.891828	-0.833484	-0.936794	-0.943702	-0.955909	-0.966492	0.804104	-0.871655	0.975246	-0.978706	0.931566	-0.891227	-0.929061	-0.959068	0.916293	-0.955144	0.962632	0.908544	0.985331	0.906194	-0.88718	0.833676	0.959093	-0.871641	-0.927761	-0.871686	-0.865301	-0.96769	0.969561	-0.913907	-0.951442
Pelargonidin-3-O-arabinoside	-0.975436	0.898112	-0.950912	0.975252	-0.965346	0.867496	0.945598	-0.927419	-0.892288	-0.824807	-0.942626	-0.950225	-0.969448	-0.96983	0.805775	-0.869032	0.982912	-0.978173	0.958828	-0.902971	-0.935221	-0.958341	0.930826	-0.968779	0.981709	0.912216	0.965413	0.878615	-0.895016	0.832887	0.954339	-0.875945	-0.91251	-0.874225	-0.858488	-0.975289	0.955981	-0.901486	-0.934492
Pelargonidin-3-O-(6-O-p-coumaroyl)-glucoside	-0.975436	0.887819	-0.879973	0.938057	-0.894942	0.791352	0.897075	-0.887576	-0.881939	-0.782262	-0.87878	-0.880298	-0.913574	-0.909788	0.856974	-0.8344	0.930204	-0.929315	0.906281	-0.831212	-0.91955	-0.904533	0.860815	-0.8831	0.949178	0.828706	0.873339	0.770388	-0.831338	0.848596	0.915052	-0.841098	-0.825415	-0.816521	-0.838247	-0.91297	0.900906	-0.840746	-0.86014
Pelargonidin-3,5-O-diglucoside	-0.973971	0.878121	-0.94907	0.973165	-0.964215	0.897782	0.96192	-0.922195	-0.882844	-0.811846	-0.942129	-0.947325	-0.961406	-0.967153	0.768995	-0.873938	0.971541	-0.974867	0.943747	-0.899873	-0.918402	-0.951451	0.949445	-0.975077	0.975865	0.904243	0.975079	0.878278	-0.891337	0.796593	0.939829	-0.89075	-0.919595	-0.878535	-0.876226	-0.973293	0.96246	-0.902833	-0.947136
Pelargonidin-3-O-(6-O-malonyl-beta-D-glucoside)	-0.946231	0.874995	-0.933143	0.872991	-0.942238	0.8622	0.919965	-0.890101	-0.826527	-0.818854	-0.918019	-0.915431	-0.936083	-0.948528	0.727475	-0.839692	0.871373	-0.939826	0.896745	-0.865256	-0.908855	-0.925496	0.895369	-0.949736	0.901506	0.943534	0.942842	0.93378	-0.860068	0.754425	0.841138	-0.880301	-0.90502	-0.869539	-0.803352	-0.954877	0.963577	-0.909368	-0.955477
Pelargonidin-3-O-sophoroside-5-O-(malonyl)-glucoside	-0.977052	0.86389	-0.933331	0.935874	-0.94869	0.857028	0.928032	-0.91042	-0.863914	-0.822368	-0.926171	-0.928549	-0.948099	-0.955233	0.723219	-0.866905	0.962869	-0.959443	0.946223	-0.888313	-0.898152	-0.931195	0.921844	-0.973629	0.957555	0.912684	0.975607	0.916028	-0.873917	0.789001	0.920485	-0.853552	-0.905624	-0.875807	-0.847232	-0.966866	0.938407	-0.909798	-0.938911
Pelargonidin-3-O-sophoroside	-0.948245	0.953558	-0.943486	0.932724	-0.953541	0.826406	0.940198	-0.918195	-0.903133	-0.838179	-0.930772	-0.933699	-0.959338	-0.964355	0.882225	-0.857863	0.938662	-0.973904	0.924971	-0.877494	-0.969747	-0.958098	0.885422	-0.928185	0.961689	0.914354	0.939455	0.891509	-0.879623	0.88187	0.933731	-0.882112	-0.894649	-0.860375	-0.851173	-0.964672	0.975103	-0.906716	-0.947992
Peonidin-3-O-(6-O-malonyl-beta-D-glucoside)	-0.943183	0.794372	-0.923741	0.926987	-0.938889	0.956723	0.960107	-0.887047	-0.814072	-0.766655	-0.916874	-0.916101	-0.923074	-0.937142	0.642209	-0.854875	0.88598	-0.934708	0.887129	-0.866455	-0.85621	-0.910788	0.966998	-0.971992	0.914529	0.893279	0.954086	0.85719	-0.857302	0.658121	0.838395	-0.912184	-0.917278	-0.876817	-0.855663	-0.946815	0.954457	-0.883902	-0.942412
Peonidin-3-O-glucoside	-0.918944	0.71844	-0.86816	0.896486	-0.883181	0.898204	0.893062	-0.839804	-0.767573	-0.723187	-0.862145	-0.86822	-0.859489	-0.878841	0.552297	-0.813617	0.898671	-0.885142	0.843374	-0.827786	-0.765479	-0.858023	0.915692	-0.926295	0.867381	0.819419	0.951722	0.829148	-0.812685	0.613007	0.85201	-0.815087	-0.889203	-0.820527	-0.818528	-0.886037	0.879504	-0.83589	-0.882004
Peonidin-3-O-(6-O-p-coumaroyl)-glucoside	-0.977312	0.917578	-0.952716	0.916377	-0.961598	0.836942	0.932503	-0.915894	-0.869161	-0.83599	-0.94272	-0.940403	-0.958986	-0.971935	0.784738	-0.860392	0.95204	-0.969021	0.932063	-0.900284	-0.934652	-0.952816	0.899304	-0.962317	0.950117	0.938692	0.981701	0.953491	-0.893122	0.835319	0.933437	-0.86703	-0.912436	-0.86403	-0.839142	-0.970576	0.96787	-0.920814	-0.970339
Peonidin-3-O-rutinoside	-0.963304	0.84772	-0.931121	0.953968	-0.943276	0.903623	0.946682	-0.906391	-0.857855	-0.795574	-0.92142	-0.928295	-0.928971	-0.945174	0.728811	-0.862111	0.957012	-0.957409	0.898747	-0.876516	-0.879169	-0.93678	0.932974	-0.950723	0.936456	0.87752	0.985952	0.873288	-0.871483	0.755736	0.935476	-0.872426	-0.930631	-0.860301	-0.867893	-0.944829	0.95537	-0.891551	-0.938367
Peonidin-3-O-sambubioside	-0.902391	0.709571	-0.872928	0.961907	-0.889357	0.948005	0.909296	-0.859538	-0.783302	-0.702926	-0.869164	-0.882068	-0.874928	-0.88127	0.615525	-0.816479	0.905875	-0.894459	0.85445	-0.829941	-0.78564	-0.876872	0.946005	-0.920108	0.885131	0.799504	0.91289	0.718569	-0.823004	0.606626	0.862366	-0.855624	-0.891209	-0.821721	-0.824565	-0.883835	0.884087	-0.80303	-0.839265
Malvidin-3-O-glucoside	-0.855248	0.955963	-0.851478	0.719754	-0.846834	0.627687	0.785537	-0.815712	-0.806037	-0.830328	-0.819946	-0.820637	-0.844589	-0.867222	0.863703	-0.747243	0.790897	-0.872425	0.780335	-0.757436	-0.909371	-0.873274	0.675923	-0.779446	0.791009	0.882939	0.864723	0.953071	-0.771271	0.881998	0.827746	-0.740176	-0.822909	-0.759615	-0.69291	-0.856609	0.909665	-0.867226	-0.895482
Petunidin-3-O-glucoside	-0.906836	0.853657	-0.877689	0.808055	-0.891385	0.759044	0.86364	-0.843386	-0.803666	-0.799294	-0.869606	-0.859162	-0.899013	-0.90494	0.688946	-0.808599	0.840552	-0.89333	0.893767	-0.826263	-0.879391	-0.862779	0.836748	-0.917832	0.888973	0.908743	0.887876	0.929537	-0.810661	0.765306	0.792568	-0.812067	-0.818995	-0.835812	-0.769782	-0.925006	0.893018	-0.882575	-0.914875

## Sheet: P value
Compounds	gene-LOC101303806	gene-LOC101307024	gene-LOC101310363	gene-LOC101304701	novel.3865	gene-LOC101293132	gene-LOC101310542	gene-LOC101301772	gene-LOC101297325	gene-LOC101304963	gene-LOC101310412	gene-LOC101291727	gene-LOC101296670	gene-LOC101307027	gene-LOC101299520	gene-LOC101306674	gene-LOC101302240	gene-LOC101301100	gene-LOC101305247	gene-LOC101294413	gene-LOC101309271	gene-LOC101297756	novel.1318	gene-LOC101294437	gene-LOC101291998	gene-LOC101294154	gene-LOC101298687	gene-LOC101301310	gene-LOC101307913	gene-LOC101295372	gene-LOC101292270	gene-LOC101291611	gene-LOC101297295	gene-LOC101298019	gene-LOC101304126	gene-LOC101305654	gene-LOC101306588	gene-LOC101297428	gene-LOC101314818
Pelargonidin-3-O-galactoside	0.00407493	0.000983084	0.00338665	0.00704405	0.00226264	0.041161	0.00234205	0.0076655	0.00555455	0.0209599	0.00302176	0.00442342	0.00104896	0.00139211	0.00821063	0.0141993	0.00458056	0.00199579	0.00110617	0.00637717	0.000452854	0.00435402	0.00803232	0.00210311	0.000220495	0.00387445	0.00848442	0.00501813	0.00815636	0.00326094	0.00834709	0.00836755	0.0278235	0.0138992	0.0110565	0.000847638	0.00302145	0.00662115	0.00142457
Pelargonidin-3-O-glucoside	1.20157e-05	0.00194509	0.000134909	0.000164215	5.97037e-05	0.00224615	0.000123477	0.000808222	0.00270653	0.00853349	0.000229508	0.000181334	0.000124445	4.81052e-05	0.0214081	0.00316116	2.65989e-05	3.34963e-05	0.00044337	0.00109788	0.000949349	0.000148617	0.000372063	3.30395e-05	7.50375e-05	0.000879462	4.55565e-07	0.000541749	0.00146582	0.0106795	0.000149657	0.00271951	0.000450856	0.0029985	0.00292848	4.33702e-05	5.70116e-05	0.000883894	4.96315e-05
Pelargonidin-3-O-rutinoside	5.85535e-06	0.000711507	9.58062e-05	5.48527e-05	3.96429e-05	0.00259245	0.000114205	0.000350925	0.00123128	0.00524985	0.000196421	0.0001319	5.67526e-05	2.19441e-05	0.00899255	0.00219475	7.67038e-06	4.54381e-06	0.000258063	0.00125464	0.000291947	4.38888e-05	0.000514416	6.02323e-05	3.20185e-05	0.000695847	1.24077e-06	0.000758675	0.00141991	0.00522978	4.37944e-05	0.00219561	0.000310694	0.002193	0.00258243	1.93419e-05	1.57262e-05	0.00056624	7.92077e-05
Pelargonidin-3-O-arabinoside	7.4675e-06	0.00100495	8.22346e-05	7.66388e-06	2.46575e-05	0.00244354	0.000117215	0.000315769	0.00121363	0.00621532	0.00014079	8.62712e-05	1.59291e-05	1.52484e-05	0.00874217	0.00234954	2.11192e-06	4.95209e-06	4.47843e-05	0.000851117	0.000213734	4.66426e-05	0.00026777	1.71737e-05	2.67705e-06	0.000605097	2.44925e-05	0.00181853	0.00111247	0.00531277	6.40489e-05	0.00195708	0.000598207	0.00205014	0.00304792	7.62388e-06	5.64353e-05	0.000896268	0.000222117
Pelargonidin-3-O-(6-O-p-coumaroyl)-glucoside	0.00105685	0.00139288	0.00175073	0.000183253	0.00111511	0.0110647	0.00104011	0.0014031	0.00165568	0.0127236	0.00181019	0.00173475	0.000573761	0.000664127	0.00315864	0.00515438	0.000276126	0.000288371	0.000756271	0.00549194	0.000449161	0.000805387	0.00288293	0.00160131	9.26967e-05	0.00576774	0.00209923	0.0151311	0.00547837	0.00382207	0.000540936	0.00449176	0.00614402	0.00724375	0.00476622	0.000587565	0.000914318	0.00452505	0.00293009
Pelargonidin-3,5-O-diglucoside	9.133e-06	0.00184362	9.3376e-05	1.01528e-05	2.75599e-05	0.00101604	3.41816e-05	0.000400636	0.00161318	0.00787221	0.000145035	0.000104879	3.58055e-05	2.04797e-05	0.0154321	0.00206595	1.24518e-05	8.08584e-06	0.000131537	0.000947134	0.000471463	7.91595e-05	9.1024e-05	7.85333e-06	7.02328e-06	0.000813762	7.85176e-06	0.00183562	0.00125033	0.0101779	0.000165843	0.0012734	0.000448321	0.00182257	0.00194217	9.98545e-06	3.25312e-05	0.000855267	0.000106182
Pelargonidin-3-O-(6-O-malonyl-beta-D-glucoside)	0.000112582	0.00200808	0.000238217	0.00211871	0.000144095	0.0027877	0.0004413	0.0012992	0.00601499	0.00694335	0.000479074	0.000532749	0.000204123	9.68522e-05	0.0263282	0.00462567	0.00221108	0.000165877	0.00105148	0.00258532	0.000687834	0.000345369	0.00109981	8.92301e-05	0.000895637	0.000133264	0.000138971	0.000230512	0.00293518	0.0188224	0.00448804	0.00173459	0.000791485	0.00231903	0.00910677	6.14806e-05	2.92994e-05	0.000674725	5.8699e-05
Pelargonidin-3-O-sophoroside-5-O-(malonyl)-glucoside	5.89416e-06	0.00267448	0.000235922	0.000206421	9.58007e-05	0.00315462	0.000306722	0.000648376	0.00267287	0.00650688	0.000334771	0.000299225	9.96652e-05	5.982e-05	0.0276685	0.00248041	3.13222e-05	4.25113e-05	0.00011264	0.00137223	0.00100361	0.000262907	0.000406857	9.5562e-06	4.97596e-05	0.000594175	7.28854e-06	0.000520011	0.00206711	0.0114789	0.000431572	0.00341913	0.000774487	0.00196446	0.00393843	2.11068e-05	0.000179725	0.000663874	0.000174713
Pelargonidin-3-O-sophoroside	9.86959e-05	6.79125e-05	0.000133655	0.000243385	6.79982e-05	0.00602891	0.000162374	0.000475562	0.00084632	0.00477289	0.000268494	0.000231488	4.28944e-05	2.71897e-05	0.00164216	0.00309329	0.000177172	9.21514e-06	0.00035377	0.00187586	1.5395e-05	4.75934e-05	0.0014962	0.000304495	3.49059e-05	0.000556272	0.000169416	0.00124366	0.00176802	0.00165897	0.000231099	0.00164751	0.0011257	0.00291364	0.00360868	2.63599e-05	7.82485e-06	0.000744389	0.000100371
Peonidin-3-O-(6-O-malonyl-beta-D-glucoside)	0.000136134	0.0105476	0.000374039	0.000322248	0.00017493	5.3212e-05	4.01514e-05	0.0014256	0.00756851	0.0159466	0.000502316	0.000518469	0.000385359	0.000192733	0.0621845	0.00331675	0.00147171	0.000219609	0.00142212	0.00250876	0.0032156	0.000639357	2.08168e-05	1.17795e-05	0.000552405	0.00117616	6.52807e-05	0.00314267	0.00313441	0.0539753	0.00475172	0.000605853	0.000494025	0.00191106	0.00325677	0.000108425	6.34801e-05	0.00156445	0.000142607
Peonidin-3-O-glucoside	0.000460844	0.029226	0.00240262	0.00106046	0.00159753	0.00100188	0.00118428	0.00461496	0.0157433	0.0276788	0.00279146	0.00239895	0.00297613	0.00180709	0.123084	0.00762997	0.000986337	0.00150864	0.00428062	0.00587125	0.0162094	0.00308162	0.000527146	0.000332844	0.00245073	0.0068719	7.76394e-05	0.00571839	0.00775684	0.0792037	0.00354125	0.0074328	0.0013355	0.00673321	0.00698486	0.00146921	0.00177392	0.00500159	0.0016526
Peonidin-3-O-(6-O-p-coumaroyl)-glucoside	5.66474e-06	0.000487928	7.22586e-05	0.000512656	3.5193e-05	0.00489551	0.000246146	0.000522839	0.00234174	0.00499138	0.000139996	0.000160468	4.41948e-05	1.18626e-05	0.0122561	0.00291244	7.58891e-05	1.6716e-05	0.000251698	0.000933991	0.000220262	7.17326e-05	0.000965557	3.2963e-05	8.69168e-05	0.000176874	2.68111e-06	6.82524e-05	0.00118203	0.00505976	0.00023464	0.00247261	0.000599952	0.00266521	0.00467884	1.39802e-05	1.89714e-05	0.000425494	1.43744e-05
Peonidin-3-O-rutinoside	3.00695e-05	0.00389647	0.000263871	6.5864e-05	0.000135374	0.000831819	0.000109363	0.000753269	0.00309388	0.0103464	0.000414452	0.000302886	0.000293215	0.000120393	0.0259165	0.00279374	5.19952e-05	5.03551e-05	0.000983838	0.00192684	0.00179064	0.000196575	0.000240296	8.3332e-05	0.000200056	0.00187451	1.06714e-06	0.00210207	0.00220469	0.0184989	0.000210861	0.00215067	0.000270363	0.00291884	0.00241899	0.000123024	5.91869e-05	0.00124203	0.000180126
Peonidin-3-O-sambubioside	0.000868564	0.0322657	0.00212227	3.42217e-05	0.00132923	0.000100287	0.000676557	0.00297265	0.0125258	0.0346734	0.00234154	0.00164958	0.00201176	0.00168763	0.0776337	0.00724927	0.000767502	0.00113263	0.00334945	0.0056307	0.0120889	0.00190819	0.000114226	0.000438614	0.0015091	0.00970665	0.000589395	0.029183	0.00642999	0.0832683	0.00277644	0.00325974	0.00125532	0.00658579	0.00624379	0.00156748	0.00155602	0.00915605	0.00466691
Malvidin-3-O-glucoside	0.00328824	5.65147e-05	0.00358401	0.0287922	0.0039728	0.0703264	0.0121079	0.00735005	0.00870332	0.00558819	0.00680563	0.00671947	0.00417074	0.00246062	0.00268682	0.0206616	0.0111441	0.00215073	0.0130954	0.0180849	0.000674641	0.00210287	0.0456488	0.0132694	0.0111245	0.00160877	0.00261986	7.04053e-05	0.0149424	0.00165289	0.00587582	0.0225838	0.00644148	0.0175632	0.038518	0.00318577	0.000667196	0.00246038	0.00109579
Petunidin-3-O-glucoside	0.000741149	0.00341098	0.00186576	0.00840819	0.00124847	0.0176988	0.00269103	0.00427952	0.00905888	0.00974018	0.00231501	0.00299942	0.000975075	0.000793762	0.0401125	0.00832979	0.00454344	0.00117426	0.00115804	0.00604541	0.00177954	0.00274855	0.00491496	0.000482824	0.00134493	0.000690703	0.00139046	0.000285272	0.00803726	0.0162483	0.0108545	0.00784165	0.00692543	0.00500952	0.0152616	0.000353217	0.00118595	0.00162572	0.000544793
